# Supplementary material for: Single-cell transcriptome analysis reveals stem cell-like subsets in the progression of Waldenström’s macroglobulinemia
Source: Exp Hematol Oncol. 2023 Feb 17;12:18. doi: 10.1186/s40164-023-00382-6 (PMC9936698; doi:10.1186/s40164-023-00382-6)
Supplement: Supplementary file 3 — Additional file 3. Differentially expressed genes of mature B cells. [file 40164_2023_382_MOESM3_ESM.xlsx]

## Sheet: WM_IgM
	p_val	avg_logFC	pct.1	pct.2	p_val_adj
HES1	0	1.79466	0.549	0.047	0
GADD45B	0	1.55571	0.682	0.137	0
NEAT1	0	1.48487	0.855	0.204	0
NFKBIA	0	1.41267	0.908	0.322	0
AC103591.3	0	1.41229	0.523	0.046	0
RGS1	0	1.39033	0.762	0.237	0
RGS16	0	1.37962	0.583	0.082	0
PHACTR1	0	1.30302	0.688	0.182	0
PIM1	0	1.26401	0.761	0.183	0
AC007952.4	0	1.23207	0.348	0.015	0
DUSP22	0	1.21137	0.786	0.183	0
PMAIP1	0	1.20902	0.881	0.366	0
CRIP1	0	1.16344	0.624	0.134	0
KLF6	0	1.11987	0.809	0.365	0
JUN	0	1.09929	0.791	0.405	0
HLA-DQA2	0	1.0915	0.346	0.006	0
LMNA	0	1.07273	0.288	0.011	0
TRA2B	0	1.06348	0.883	0.322	0
JUND	0	1.05802	0.746	0.199	0
ATF4	0	0.991509	0.653	0.143	0
CDKN1A	0	0.990353	0.393	0.029	0
DDIT3	0	0.965666	0.489	0.061	0
RASSF6	0	0.933605	0.375	0.026	0
RPS26	0	0.897967	0.982	0.528	0
DUSP10	0	0.870847	0.325	0.022	0
HIST1H1C	0	0.850886	0.375	0.06	0
RHOB	0	0.822825	0.325	0.067	0
PPP1R15A	0	0.822279	0.736	0.265	0
RPL37A	0	0.810666	0.998	0.86	0
ARRDC2	0	0.805675	0.437	0.075	0
NINJ1	0	0.799322	0.365	0.039	0
CPEB4	0	0.79653	0.383	0.041	0
RPL37	0	0.77591	0.998	0.868	0
MT-ND1	0	0.742748	0.989	0.714	0
POU2F2	0	0.737493	0.81	0.368	0
TUBB4B	0	0.736791	0.382	0.053	0
EIF5A	0	0.726068	0.478	0.098	0
TOMM7	0	0.717388	0.954	0.6	0
IER2	0	0.696072	0.578	0.23	0
MIDN	0	0.694094	0.319	0.041	0
NFKBID	0	0.691787	0.415	0.082	0
ZFP36	0	0.685321	0.573	0.253	0
SON	0	0.68457	0.86	0.398	0
GADD45A	0	0.678345	0.284	0.036	0
SAT1	0	0.675759	0.822	0.418	0
SEC61B	0	0.668938	0.705	0.292	0
IER5	0	0.6495	0.369	0.076	0
RPL38	0	0.637575	0.992	0.8	0
LMO4	0	0.636327	0.402	0.085	0
SNHG8	0	0.636086	0.628	0.203	0
CCNL1	0	0.635625	0.644	0.222	0
H1FX	0	0.628929	0.476	0.165	0
SF1	0	0.627968	0.722	0.286	0
YWHAZ	0	0.620586	0.766	0.333	0
IGLL5	0	0.612578	0.258	0.033	0
BBC3	0	0.602233	0.295	0.043	0
CD9	0	0.597693	0.401	0.121	0
SYS1	0	0.59344	0.285	0.04	0
EIF5	0	0.59317	0.578	0.199	0
CD83	0	0.586023	0.499	0.207	0
TMEM156	0	0.582651	0.351	0.091	0
TPT1	0	0.581798	0.998	0.864	0
IDS	0	0.579908	0.443	0.14	0
CREBRF	0	0.572106	0.374	0.082	0
HLA-E	0	0.564893	0.99	0.77	0
SRRM2	0	0.563016	0.623	0.227	0
MT-ND2	0	0.562905	0.995	0.839	0
ATP5ME	0	0.557406	0.7	0.285	0
MIR29B2CHG	0	0.557011	0.265	0.034	0
EIF1	0	0.556329	0.999	0.907	0
BRD2	0	0.55417	0.431	0.121	0
CARMIL1	0	0.552036	0.316	0.061	0
RILPL2	0	0.550726	0.383	0.104	0
YBX3	1.85211e-193	0.547274	0.352	0.159	3.97834e-189
PRDM2	0	0.537252	0.443	0.133	0
HSP90AA1	0	0.536689	0.798	0.413	0
TLE4	0	0.534553	0.352	0.083	0
RSRC2	0	0.531886	0.453	0.129	0
HLA-F	0	0.529727	0.65	0.253	0
KMT2E	0	0.525445	0.707	0.311	0
CKAP4	0	0.520321	0.327	0.069	0
HLA-A	0	0.507897	0.996	0.887	0
PPM1K	0	0.507747	0.598	0.238	0
PELI1	0	0.50676	0.334	0.07	0
RPS10	0	0.50627	0.995	0.839	0
CLK1	0	0.505924	0.508	0.146	0
ATP2B1	0	0.5057	0.422	0.124	0
IRF1	0	0.505529	0.485	0.172	0
RBM39	0	0.504446	0.79	0.394	0
RPL9	0	0.501664	0.999	0.932	0
CYTIP	0	0.501049	0.513	0.167	0
SQSTM1	0	0.496682	0.456	0.144	0
MTDH	0	0.495269	0.686	0.314	0
FBXW7	0	0.492904	0.328	0.072	0
RPS16	0	0.491564	0.999	0.893	0
DDX21	0	0.490901	0.382	0.11	0
PRRC2C	0	0.49028	0.566	0.22	0
UBALD2	0	0.489245	0.397	0.111	0
MSI2	0	0.487334	0.28	0.049	0
CFLAR	0	0.486135	0.426	0.127	0
SELENOM	0	0.485954	0.519	0.18	0
AC044849.1	0	0.485242	0.254	0.046	0
ALKBH7	0	0.484818	0.42	0.123	0
SNHG9	0	0.483097	0.502	0.126	0
MT-ND4L	0	0.480385	0.368	0.102	0
YPEL5	0	0.480043	0.724	0.324	0
CLINT1	0	0.479039	0.311	0.074	0
JADE2	0	0.478126	0.282	0.053	0
CALR	0	0.474601	0.541	0.211	0
MIF	0	0.471527	0.53	0.195	0
RPS11	0	0.463045	0.997	0.878	0
CDV3	0	0.459835	0.332	0.086	0
TACC1	0	0.45847	0.336	0.086	0
SFPQ	0	0.458217	0.516	0.182	0
REL	3.6519e-283	0.456751	0.426	0.162	7.84428e-279
C12orf57	0	0.455996	0.443	0.156	0
MOB3A	3.79917e-305	0.452757	0.305	0.077	8.16062e-301
SKIL	0	0.449288	0.381	0.113	0
METTL7A	0	0.447496	0.362	0.106	0
TOR3A	6.44471e-254	0.44642	0.303	0.093	1.38432e-249
RPS21	0	0.444308	0.982	0.784	0
SRSF3	0	0.442402	0.724	0.346	0
ATP6V0B	0	0.431561	0.552	0.225	0
CNOT1	0	0.427658	0.325	0.079	0
HCK	2.00764e-281	0.427623	0.405	0.146	4.31241e-277
CCDC59	0	0.423621	0.447	0.144	0
MRFAP1	0	0.420907	0.411	0.127	0
ST3GAL5	1.30841e-268	0.418536	0.26	0.062	2.81046e-264
IGHM	0	0.412978	1	0.949	0
NSA2	4.29463e-306	0.409381	0.415	0.143	9.22487e-302
FUS	0	0.408009	0.663	0.311	0
BTG1	0	0.399725	0.994	0.896	0
NOL7	0	0.39696	0.441	0.15	0
SBDS	0	0.396713	0.516	0.189	0
TCF25	0	0.393821	0.479	0.179	0
BCL2	2.54844e-282	0.393714	0.365	0.119	5.47404e-278
TOMM20	0	0.391239	0.483	0.171	0
SLC38A2	0	0.390494	0.427	0.1	0
TRA2A	1.53727e-273	0.39008	0.38	0.132	3.30206e-269
MRPL54	0	0.387228	0.413	0.136	0
PBXIP1	2.48154e-240	0.382571	0.264	0.073	5.33034e-236
SOCS1	3.97148e-242	0.382548	0.254	0.065	8.53074e-238
CDC42EP3	2.08731e-237	0.381008	0.258	0.07	4.48354e-233
SNN	5.43382e-278	0.380149	0.303	0.082	1.16718e-273
AHNAK	1.57243e-241	0.379416	0.257	0.069	3.37757e-237
RALGPS2	9.70448e-271	0.378254	0.464	0.188	2.08452e-266
NR4A2	1.69058e-268	0.378185	0.302	0.085	3.63137e-264
PTMA	0	0.378119	1	0.949	0
PSAP	1.95331e-293	0.374161	0.67	0.343	4.19572e-289
NUCKS1	1.28896e-280	0.373202	0.424	0.156	2.76869e-276
FOXP1	8.34455e-277	0.373067	0.753	0.42	1.79241e-272
C16orf74	1.56363e-245	0.372619	0.409	0.16	3.35868e-241
YTHDC1	6.98469e-272	0.369961	0.322	0.095	1.50031e-267
TOP1	1.80973e-244	0.364389	0.256	0.066	3.88729e-240
BTG2	5.8732e-253	0.363542	0.663	0.351	1.26156e-248
RPLP2	0	0.361392	0.999	0.965	0
FKBP2	2.19572e-253	0.360924	0.344	0.116	4.7164e-249
FNIP1	4.00126e-263	0.358412	0.349	0.115	8.5947e-259
IQGAP1	1.7459e-241	0.355695	0.363	0.131	3.7502e-237
PTPN1	2.69768e-237	0.355558	0.376	0.143	5.79462e-233
HLA-C	0	0.352124	0.997	0.887	0
SRRM1	2.73961e-281	0.351492	0.567	0.254	5.88468e-277
PRPF4B	5.81196e-245	0.349533	0.288	0.083	1.24841e-240
RCSD1	7.1493e-260	0.349282	0.699	0.376	1.53567e-255
NDUFB1	1.51686e-293	0.345618	0.491	0.194	3.25821e-289
IRF2BP2	1.10135e-244	0.344917	0.251	0.063	2.3657e-240
RPL24	0	0.344839	0.986	0.811	0
OSER1	1.40839e-284	0.344122	0.35	0.108	3.02523e-280
UBE2B	4.94428e-280	0.343878	0.416	0.15	1.06203e-275
MKNK2	1.12349e-219	0.342866	0.283	0.09	2.41325e-215
RBM25	3.55789e-254	0.342003	0.435	0.172	7.64235e-250
EMP3	3.35953e-180	0.337264	0.693	0.43	7.21627e-176
ARL4A	2.14027e-197	0.335522	0.259	0.083	4.59729e-193
FAM133B	1.31756e-242	0.335086	0.356	0.125	2.83011e-238
CD79A	3.57902e-264	0.333957	0.985	0.809	7.68774e-260
CIR1	1.10146e-233	0.332749	0.317	0.104	2.36594e-229
RPS17	0	0.329566	0.985	0.81	0
RPL27	0	0.328498	0.991	0.842	0
AKAP9	1.41496e-218	0.327177	0.38	0.149	3.03933e-214
POLR2I	3.18474e-252	0.326404	0.346	0.116	6.84082e-248
C19orf53	3.79114e-255	0.324922	0.568	0.266	8.14337e-251
DDX6	2.67833e-214	0.323726	0.354	0.134	5.75305e-210
UBC	5.0821e-302	0.322378	0.978	0.795	1.09164e-297
SMAP2	1.11903e-263	0.319668	0.503	0.211	2.40368e-259
CD82	1.70973e-215	0.318287	0.636	0.342	3.67251e-211
NCL	4.96426e-236	0.315728	0.575	0.282	1.06632e-231
CD79B	1.85505e-256	0.315257	0.984	0.779	3.98466e-252
ZFAND5	8.38249e-239	0.314188	0.278	0.079	1.80056e-234
AC025164.1	1.87853e-161	0.311439	0.265	0.099	4.03508e-157
CUTA	3.17889e-255	0.306156	0.59	0.283	6.82826e-251
SET	4.47564e-235	0.306108	0.613	0.312	9.61367e-231
DNAJB9	2.75674e-194	0.305562	0.341	0.135	5.92148e-190
C6orf62	1.38877e-223	0.305489	0.267	0.078	2.98308e-219
UPF2	1.68702e-224	0.297426	0.419	0.171	3.62372e-220
UBA52	0	0.296833	0.991	0.848	0
XBP1	0	0.296412	0.583	0.237	0
PIM3	2.8015e-193	0.295902	0.259	0.084	6.01761e-189
MAP1LC3B	3.25787e-237	0.295331	0.441	0.184	6.9979e-233
EEF1B2	3.85766e-274	0.294897	0.955	0.698	8.28626e-270
TGOLN2	1.8072e-196	0.294261	0.288	0.1	3.88186e-192
TUBA4A	1.91954e-214	0.293677	0.557	0.276	4.12318e-210
ZNF791	5.7534e-198	0.292124	0.286	0.098	1.23583e-193
BAZ2A	3.65119e-189	0.291769	0.254	0.082	7.84276e-185
TNRC6B	1.57715e-216	0.291607	0.495	0.227	3.38772e-212
KRTCAP2	2.08955e-231	0.291088	0.417	0.165	4.48834e-227
YWHAE	3.47416e-218	0.289964	0.369	0.142	7.46249e-214
UPF3A	8.27479e-183	0.288927	0.288	0.105	1.77742e-178
YY1	1.30809e-209	0.287936	0.304	0.105	2.80979e-205
DNAJA1	1.37458e-206	0.286064	0.374	0.15	2.9526e-202
NFKBIZ	5.53419e-169	0.284992	0.271	0.1	1.18874e-164
ARPC5L	4.35087e-207	0.283978	0.338	0.129	9.34567e-203
SCAND1	1.1494e-230	0.283879	0.518	0.236	2.46891e-226
NDUFC1	7.47698e-249	0.282163	0.396	0.144	1.60606e-244
RPL22L1	1.1246e-218	0.28147	0.394	0.159	2.41563e-214
PPP1R18	1.34603e-199	0.280995	0.308	0.113	2.89126e-195
RSBN1	1.35229e-197	0.279246	0.329	0.123	2.90471e-193
RPL7A	2.16984e-292	0.279018	0.988	0.824	4.66081e-288
ST6GAL1	1.33805e-197	0.278154	0.261	0.082	2.87413e-193
LRMP	4.16434e-183	0.278128	0.264	0.09	8.945e-179
JMJD1C	1.20774e-180	0.276479	0.334	0.134	2.59422e-176
RPL28	0	0.276307	0.998	0.91	0
EIF1B	9.82851e-248	0.275557	0.488	0.207	2.11116e-243
RPL41	0	0.275283	1	0.992	0
FAU	0	0.275063	0.999	0.911	0
CXCR4	1.53086e-153	0.272934	0.986	0.87	3.2883e-149
PPP3CA	3.73044e-181	0.272589	0.348	0.142	8.01299e-177
TAF1D	3.66982e-197	0.271436	0.377	0.157	7.88278e-193
RPL30	0	0.270226	0.998	0.935	0
NACA	1.02191e-255	0.269687	0.968	0.757	2.19505e-251
PHF1	6.96709e-197	0.267647	0.31	0.112	1.49653e-192
RPS28	0	0.267471	0.999	0.927	0
EPB41L4A-AS1	1.48603e-217	0.266687	0.367	0.139	3.19199e-213
EPC1	7.85201e-217	0.265097	0.441	0.189	1.68661e-212
NASP	7.04644e-165	0.264419	0.331	0.14	1.51357e-160
RPS19BP1	1.15594e-232	0.261611	0.401	0.158	2.48297e-228
DDX3X	3.29516e-193	0.260964	0.339	0.132	7.078e-189
ARF4	1.1971e-186	0.259605	0.294	0.108	2.57138e-182
DDX17	1.48715e-175	0.255358	0.371	0.161	3.1944e-171
CCND3	1.91451e-236	0.253655	0.53	0.241	4.11236e-232
RPL23	6.39051e-227	0.253223	0.978	0.791	1.37268e-222
SSR3	3.32904e-216	0.252604	0.277	0.087	7.15077e-212
SRSF2	5.22994e-245	0.251378	0.585	0.282	1.12339e-240
PCF11	1.62229e-168	0.250838	0.28	0.105	3.48468e-164
C7orf50	6.09633e-182	0.250746	0.357	0.146	1.30949e-177
ATP6V1G1	0.859782	-0.25018	0.643	0.501	1
ITGB1	0.000347599	-0.251557	0.294	0.233	1
COPE	0.00181487	-0.252456	0.325	0.259	1
SP100	0.617374	-0.252579	0.283	0.248	1
RPL18A	4.51995e-277	-0.261053	0.997	0.966	9.70886e-273
PFDN5	1.55485e-73	-0.262159	0.926	0.827	3.33981e-69
COX4I1	8.87263e-21	-0.26225	0.804	0.666	1.90584e-16
TSTD1	0.705296	-0.262355	0.292	0.25	1
ATP5MPL	0.00595078	-0.264805	0.456	0.354	1
ARPC3	4.05775e-15	-0.26486	0.728	0.599	8.71604e-11
MT-CYB	5.05107e-147	-0.264912	0.972	0.888	1.08497e-142
PGK1	0.0373622	-0.265294	0.354	0.285	1
YWHAQ	0.00255239	-0.265908	0.303	0.243	1
NCF1	0.267455	-0.266653	0.429	0.36	1
COX7A2	0.676484	-0.268121	0.5	0.408	1
CAPZB	0.458681	-0.269127	0.313	0.262	1
DBI	9.0733e-05	-0.269706	0.265	0.209	1
ICAM3	0.584479	-0.270094	0.299	0.262	1
RPS12	8.29609e-170	-0.272936	0.992	0.935	1.782e-165
CCNDBP1	0.564044	-0.275334	0.263	0.234	1
B2M	0	-0.275674	1	1	0
ERH	0.334503	-0.27697	0.432	0.346	1
TMSB10	4.34986e-54	-0.277634	0.963	0.892	9.34351e-50
ATP6V0E1	0.00491968	-0.278614	0.509	0.423	1
TCEA1	0.734869	-0.280078	0.383	0.319	1
SF3B5	0.460922	-0.282966	0.27	0.241	1
PCNP	0.0147786	-0.283514	0.327	0.262	1
HNRNPK	2.48986e-06	-0.284822	0.646	0.534	0.0534822
GMFG	0.394063	-0.291256	0.481	0.393	1
HSD17B11	0.926875	-0.292124	0.284	0.244	1
RPL15	0	-0.292745	0.996	0.96	0
HLA-DMB	5.16764e-06	-0.295651	0.397	0.361	0.111001
CD1C	0.0104242	-0.301381	0.27	0.252	1
RAP1B	2.2744e-09	-0.301719	0.304	0.228	4.88542e-05
TPM3	0.0632618	-0.301879	0.415	0.352	1
SH3BGRL3	7.40998e-15	-0.302078	0.712	0.598	1.59166e-10
TBC1D10C	0.345372	-0.302848	0.306	0.258	1
SUMO1	0.329629	-0.306345	0.319	0.277	1
EIF3D	0.0604508	-0.306677	0.414	0.35	1
CD53	2.49536e-13	-0.311416	0.658	0.556	5.36004e-09
ARL6IP1	0.777911	-0.311417	0.265	0.23	1
GHITM	0.0167366	-0.311487	0.281	0.229	1
CSDE1	0.117785	-0.314631	0.383	0.325	1
ATP5PB	0.47302	-0.315226	0.257	0.23	1
PTPRC	0.000443337	-0.315654	0.456	0.395	1
TMEM59	0.138411	-0.319005	0.434	0.362	1
GTF3A	0.000323497	-0.319886	0.354	0.322	1
ARF6	0.0361255	-0.321381	0.459	0.381	1
RPLP0	1.93667e-114	-0.322906	0.927	0.83	4.15997e-110
YBX1	1.09073e-20	-0.325941	0.688	0.586	2.34289e-16
RPL21	0	-0.328091	1	0.988	0
HLA-DOB	3.46543e-09	-0.329146	0.26	0.262	7.44374e-05
OAZ1	1.48613e-101	-0.33276	0.869	0.765	3.1922e-97
RACK1	1.69858e-224	-0.336232	0.96	0.882	3.64856e-220
PKM	4.14438e-05	-0.338559	0.334	0.307	0.890212
SNHG25	9.57153e-82	-0.338766	0.255	0.123	2.05596e-77
SELENOF	0.62555	-0.340807	0.369	0.308	1
TUBA1B	0.321502	-0.341841	0.422	0.345	1
SRP9	0.955222	-0.342984	0.298	0.255	1
MYL6	6.54583e-33	-0.345155	0.731	0.635	1.40604e-28
RPL12	0	-0.351422	0.982	0.932	0
EIF4G2	0.000133886	-0.353215	0.391	0.346	1
BRK1	1.21359e-09	-0.357091	0.371	0.345	2.6068e-05
PTPN6	1.35308e-05	-0.35941	0.339	0.313	0.290641
APRT	0.0348261	-0.368827	0.333	0.293	1
RAC2	2.82234e-15	-0.372166	0.513	0.451	6.06238e-11
MS4A1	1.76744e-134	-0.372655	0.834	0.78	3.79647e-130
ATP5F1B	0.111188	-0.373624	0.326	0.286	1
PRR13	6.14689e-17	-0.373873	0.427	0.399	1.32035e-12
EIF3M	0.000139185	-0.375073	0.262	0.25	1
HLA-DMA	9.92846e-46	-0.383427	0.581	0.551	2.13263e-41
CFL1	1.3237e-66	-0.38447	0.777	0.681	2.84332e-62
DRAM2	1.038e-15	-0.384607	0.308	0.312	2.22962e-11
SNRPD2	8.39276e-20	-0.38568	0.472	0.435	1.80276e-15
LDHB	0.0220926	-0.390802	0.518	0.423	1
RPS5	0	-0.391027	0.979	0.92	0
RPS2	0	-0.395039	0.999	0.981	0
ACTR3	1.19616e-10	-0.396126	0.337	0.322	2.56936e-06
TRAPPC1	1.62689e-13	-0.400596	0.252	0.261	3.49456e-09
EEF2	1.04863e-221	-0.40611	0.913	0.821	2.25246e-217
TNFAIP8	2.2629e-14	-0.409806	0.291	0.294	4.86071e-10
SNX2	8.38179e-21	-0.417889	0.28	0.297	1.80041e-16
ATP5F1A	2.25166e-09	-0.418803	0.381	0.348	4.83656e-05
ARL6IP5	2.61642e-17	-0.423052	0.389	0.371	5.62006e-13
ANXA11	2.07555e-29	-0.427348	0.263	0.294	4.45828e-25
PNISR	5.09039e-42	-0.430176	0.541	0.501	1.09342e-37
IL2RG	1.70311e-10	-0.432526	0.291	0.286	3.65827e-06
MYL12B	1.11955e-09	-0.433737	0.476	0.414	2.40479e-05
ACTG1	4.53568e-36	-0.44374	0.575	0.534	9.74264e-32
PPDPF	4.95316e-37	-0.449923	0.348	0.37	1.06394e-32
EEF1A1	0	-0.450298	0.998	0.996	0
MT-CO3	0	-0.451938	0.991	0.954	0
RPS9	0	-0.461142	0.981	0.927	0
TAGLN2	8.41698e-15	-0.468823	0.312	0.317	1.80797e-10
HMGN1	4.05274e-37	-0.46928	0.456	0.445	8.70528e-33
PSMB1	1.91849e-24	-0.485235	0.264	0.285	4.12092e-20
PFN1	1.72929e-173	-0.485854	0.855	0.78	3.71452e-169
FTH1	0	-0.487471	0.953	0.898	0
RPL4	0	-0.490966	0.935	0.87	0
ENO1	3.52723e-27	-0.508824	0.272	0.296	7.57648e-23
TRAF3IP3	3.89065e-35	-0.52424	0.212	0.257	8.35712e-31
SYNGR2	4.76513e-41	-0.524909	0.246	0.29	1.02355e-36
EIF3E	5.97653e-113	-0.528074	0.667	0.628	1.28376e-108
ARPC2	4.65819e-96	-0.53807	0.59	0.565	1.00058e-91
LSP1	1.72212e-70	-0.538142	0.532	0.513	3.69912e-66
2022-09-07	4.6335e-46	-0.540914	0.388	0.402	9.95276e-42
FXYD5	7.48388e-81	-0.545974	0.486	0.496	1.60754e-76
CAP1	3.85171e-49	-0.552367	0.23	0.286	8.27347e-45
HLA-DPB1	0	-0.56289	0.802	0.792	0
GDI2	7.45911e-57	-0.565498	0.261	0.317	1.60222e-52
RPL7	0	-0.565692	0.994	0.973	0
EVI2B	5.98286e-86	-0.568446	0.471	0.489	1.28512e-81
CD164	7.19685e-63	-0.571723	0.204	0.275	1.54588e-58
2022-03-01	3.26007e-102	-0.578514	0.209	0.312	7.00262e-98
PABPC1	7.86947e-258	-0.585199	0.811	0.756	1.69036e-253
S100A10	3.0403e-103	-0.588458	0.176	0.29	6.53057e-99
SYPL1	6.82485e-82	-0.601562	0.235	0.314	1.46598e-77
ARPC1B	3.35945e-63	-0.604585	0.336	0.375	7.21611e-59
S100A6	2.80142e-100	-0.630724	0.379	0.45	6.01744e-96
ARPC5	1.68082e-72	-0.634451	0.22	0.296	3.61041e-68
CORO1A	1.53602e-163	-0.636898	0.569	0.592	3.29936e-159
COTL1	3.60449e-82	-0.639408	0.371	0.414	7.74244e-78
ARHGDIB	0	-0.643579	0.729	0.735	0
HLA-DPA1	0	-0.644153	0.822	0.817	0
S100A4	9.31907e-82	-0.66998	0.322	0.397	2.00174e-77
ACTB	0	-0.672867	0.955	0.918	0
CMPK1	5.59391e-84	-0.675502	0.268	0.343	1.20157e-79
HLA-DRA	0	-0.676957	0.932	0.931	0
IRF8	3.20172e-153	-0.686767	0.125	0.257	6.8773e-149
RHOH	7.52424e-245	-0.68831	0.138	0.338	1.61621e-240
CLEC2D	6.29533e-144	-0.732649	0.124	0.251	1.35224e-139
CALM2	1.17686e-280	-0.737437	0.56	0.639	2.52789e-276
TMSB4X	0	-0.740096	0.973	0.99	0
RNASET2	3.34259e-222	-0.76531	0.406	0.512	7.17987e-218
CD52	0	-0.787437	0.805	0.867	0
CD24	1.436e-211	-0.838025	0.17	0.336	3.08453e-207
HLA-DQA1	1.11756e-271	-0.851689	0.371	0.518	2.40052e-267
CYB561A3	3.78457e-259	-0.853085	0.101	0.278	8.12926e-255
RPS4Y1	0	-0.884152	0.445	0.661	0
HLA-DRB1	0	-0.960658	0.813	0.86	0
IGHG3	5.28333e-11	-0.997425	0.422	0.381	1.13486e-06
CD74	0	-1.04934	0.986	0.976	0
MYL12A	0	-1.06908	0.451	0.624	0
IGHG1	8.58477e-154	-1.1126	0.357	0.456	1.84401e-149
HBA2	2.29109e-171	-1.1343	0.236	0.371	4.92127e-167
HBA1	2.16659e-208	-1.16352	0.198	0.355	4.65384e-204
HLA-DQB1	0	-1.22133	0.389	0.655	0
SNX3	0	-1.33338	0.308	0.619	0
TCL1A	0	-1.34995	0.07	0.35	0
LTB	0	-1.38159	0.361	0.582	0
SELL	0	-1.39145	0.01	0.311	0
IGLC2	3.56965e-174	-1.74696	0.579	0.601	7.66762e-170
HBB	0	-1.89329	0.324	0.672	0
IGHA1	6.46091e-109	-1.91083	0.551	0.548	1.3878e-104

## Sheet: IgM_NC
	p_val	avg_logFC	pct.1	pct.2	p_val_adj
IGHA1	0	3.22046	0.991	0.715	0
JCHAIN	0	3.15536	0.913	0.354	0
IGHG3	0	2.98135	0.823	0.35	0
HBB	0	2.81506	0.855	0.446	0
GNLY	0	2.72497	0.417	0.002	0
IGHG1	0	2.53942	0.81	0.538	0
NKG7	5.93173e-279	2.51532	0.359	0.006	1.27414e-274
IGLC2	0	2.32793	0.986	0.698	0
IGKC	0	2.16986	0.996	0.935	0
HBA1	6.51992e-22	1.8068	0.298	0.232	1.40048e-17
HBA2	3.79807e-12	1.67568	0.288	0.264	8.15826e-08
SNHG25	3.85749e-12	1.65168	0.272	0.24	8.28589e-08
LDHB	0.027597	1.53195	0.275	0.334	1
S100A4	1.02548e-17	1.50252	0.315	0.276	2.20272e-13
IGHG4	3.99289e-05	1.38683	0.401	0.549	0.857672
B2M	0	1.36942	0.999	0.997	0
SRGN	0.464582	1.3138	0.25	0.347	1
IGHM	0	1.31202	0.941	0.863	0
MYL12A	0.194068	1.21783	0.391	0.602	1
PFN1	3.80235e-15	1.17465	0.523	0.789	8.16744e-11
ITM2B	0.000192053	1.15039	0.313	0.548	1
CALM2	4.08637e-06	1.14282	0.29	0.518	0.0877751
ATP5F1B	2.0481e-09	1.06087	0.148	0.27	4.39932e-05
SUB1	8.01579e-09	1.04526	0.323	0.624	0.000172179
ATP5F1A	1.93802e-11	1.03862	0.155	0.294	4.16286e-07
RPS4Y1	0.814583	1.03648	0.282	0.386	1
RAP1B	4.87394e-13	1.01602	0.159	0.312	1.04692e-08
SPCS2	1.49482e-11	1.01498	0.154	0.293	3.21087e-07
TMEM59	1.27513e-12	1.01003	0.133	0.263	2.73897e-08
HMGB2	2.79301e-10	1.00696	0.149	0.277	5.99939e-06
ARHGDIB	9.40631e-05	1.00521	0.367	0.687	1
ARL6IP5	1.53322e-08	1.00079	0.142	0.253	0.000329336
HSP90B1	1.98456e-15	0.993327	0.185	0.374	4.26283e-11
MYL12B	1.83186e-24	0.961587	0.223	0.504	3.93484e-20
HSPA8	8.98308e-19	0.938616	0.223	0.472	1.92956e-14
ATP5MC3	3.58827e-17	0.92256	0.14	0.301	7.7076e-13
LSP1	8.2401e-25	0.921601	0.199	0.454	1.76997e-20
S100A6	4.50997e-14	0.91988	0.232	0.46	9.68742e-10
PPIB	1.69259e-21	0.915662	0.151	0.342	3.63568e-17
TUBA1B	5.22827e-23	0.906129	0.215	0.478	1.12303e-18
H2AFZ	2.11222e-18	0.89817	0.154	0.332	4.53706e-14
PDIA3	5.09058e-16	0.8968	0.127	0.27	1.09346e-11
MYL6	8.10288e-18	0.890201	0.317	0.685	1.7405e-13
ERH	1.28892e-17	0.876763	0.122	0.271	2.76861e-13
SELL	2.80474e-12	0.869299	0.152	0.295	6.02457e-08
SNX3	1.83187e-30	0.863871	0.232	0.553	3.93486e-26
CD99	2.09993e-17	0.854973	0.113	0.253	4.51066e-13
ENO1	5.66473e-21	0.853178	0.134	0.309	1.21678e-16
GAPDH	3.49981e-22	0.837262	0.29	0.644	7.51758e-18
EVL	9.09691e-26	0.827	0.14	0.341	1.95402e-21
CNBP	2.08151e-42	0.812976	0.163	0.454	4.47108e-38
SPCS1	5.94114e-34	0.806687	0.149	0.393	1.27616e-29
CMPK1	7.48468e-30	0.806425	0.134	0.346	1.60771e-25
PSAP	1.35064e-23	0.804984	0.112	0.278	2.90117e-19
ATP6V0E1	6.91382e-23	0.791768	0.127	0.303	1.48509e-18
CD53	4.44993e-38	0.791071	0.209	0.536	9.55844e-34
HLA-B	1.14216e-146	0.790452	0.805	0.975	2.45335e-142
SSR4	9.65945e-42	0.787371	0.197	0.524	2.07485e-37
LDHA	5.98117e-23	0.772656	0.123	0.296	1.28476e-18
SEC61G	3.62898e-26	0.772315	0.119	0.303	7.79506e-22
ATP5MPL	4.00646e-38	0.7673	0.145	0.401	8.60587e-34
HLA-C	9.80268e-80	0.748601	0.707	0.957	2.10562e-75
TMSB4X	6.75533e-251	0.748227	0.965	0.992	1.45104e-246
AES	1.38951e-36	0.747978	0.159	0.423	2.98466e-32
PSMA2	7.78787e-34	0.74356	0.105	0.306	1.67283e-29
COX7A2L	4.42801e-30	0.743173	0.096	0.274	9.51136e-26
ACTG1	1.49454e-26	0.741773	0.28	0.644	3.21028e-22
PARK7	5.87807e-35	0.738636	0.122	0.342	1.26261e-30
ACTR3	1.53954e-24	0.738414	0.104	0.269	3.30693e-20
ATP6V1G1	4.47976e-45	0.731576	0.212	0.57	9.62253e-41
PGK1	1.095e-31	0.729805	0.107	0.302	2.35207e-27
CFL1	1.96068e-25	0.729032	0.325	0.758	4.21154e-21
CORO1A	7.56812e-36	0.725474	0.25	0.62	1.62563e-31
EID1	2.2855e-27	0.719216	0.107	0.285	4.90924e-23
SKP1	4.93105e-50	0.719011	0.217	0.603	1.05919e-45
LIMD2	1.36143e-38	0.714057	0.26	0.656	2.92436e-34
NEDD8	3.53984e-37	0.712607	0.123	0.353	7.60357e-33
SLC38A2	1.44941e-22	0.712127	0.112	0.275	3.11332e-18
CAP1	9.28914e-25	0.711279	0.099	0.26	1.99531e-20
GSTK1	2.42924e-31	0.707177	0.112	0.309	5.218e-27
TMBIM6	1.22196e-42	0.707105	0.161	0.45	2.62477e-38
SELENOF	3.86193e-33	0.696555	0.129	0.35	8.29543e-29
HNRNPA2B1	3.67529e-35	0.682841	0.302	0.747	7.89451e-31
APRT	2.02435e-44	0.674668	0.137	0.406	4.34831e-40
HSPA5	1.59967e-29	0.667447	0.114	0.306	3.43609e-25
PRDX5	1.01035e-29	0.663485	0.102	0.285	2.17024e-25
NDUFA4	1.11947e-59	0.663011	0.173	0.536	2.40463e-55
GUK1	1.15226e-38	0.658365	0.104	0.322	2.47506e-34
ARPC2	1.27016e-50	0.653946	0.228	0.63	2.72831e-46
SSR2	5.14652e-58	0.649531	0.172	0.527	1.10547e-53
IL2RG	3.68364e-40	0.646886	0.111	0.34	7.91245e-36
COPE	1.24774e-29	0.639745	0.093	0.267	2.68014e-25
HNRNPF	4.81525e-29	0.639064	0.09	0.26	1.03432e-24
GMFG	1.4173e-48	0.637004	0.145	0.438	3.04437e-44
HNRNPDL	1.79737e-48	0.63013	0.28	0.749	3.86075e-44
PPP1CA	1.30556e-39	0.627097	0.097	0.311	2.80434e-35
LAMTOR5	9.23027e-49	0.621784	0.118	0.383	1.98266e-44
ATP5IF1	6.12052e-46	0.620362	0.115	0.368	1.31469e-41
PSMB8	9.34798e-31	0.619811	0.089	0.263	2.00795e-26
EIF3M	2.7075e-39	0.613476	0.098	0.311	5.81571e-35
PSMB1	1.35033e-53	0.612869	0.111	0.384	2.9005e-49
YWHAQ	7.34698e-40	0.612658	0.09	0.298	1.57813e-35
SUMO1	7.9985e-35	0.611243	0.094	0.288	1.71808e-30
ATP5PF	5.92087e-40	0.610811	0.097	0.312	1.2718e-35
IFITM2	6.38264e-45	0.608481	0.117	0.367	1.37099e-40
EIF3E	1.2913e-45	0.606852	0.293	0.773	2.77372e-41
SARAF	3.11547e-48	0.597638	0.263	0.703	6.69202e-44
ARF1	2.62946e-56	0.597513	0.118	0.407	5.64807e-52
NDUFB8	1.08746e-50	0.594173	0.099	0.351	2.33586e-46
SRSF9	1.89787e-39	0.592578	0.084	0.285	4.07662e-35
TAGLN2	9.49235e-53	0.591966	0.187	0.542	2.03896e-48
ARPC1B	1.43085e-46	0.591855	0.122	0.383	3.07346e-42
HNRNPK	1.92091e-65	0.587362	0.205	0.626	4.12612e-61
PCNP	8.89041e-41	0.587119	0.091	0.302	1.90966e-36
SRSF2	5.27222e-57	0.581107	0.139	0.453	1.13247e-52
HLA-A	1.09424e-28	0.577301	0.625	0.953	2.35043e-24
JTB	9.25746e-62	0.569671	0.116	0.419	1.9885e-57
SLC25A5	2.17235e-69	0.567052	0.149	0.512	4.6662e-65
SELENOT	1.54042e-38	0.564933	0.084	0.281	3.30881e-34
ATP5MG	7.24952e-46	0.562575	0.293	0.773	1.5572e-41
LY6E	1.26006e-54	0.561483	0.119	0.405	2.70662e-50
GDI2	1.26618e-42	0.560238	0.092	0.311	2.71976e-38
CDC42SE2	3.46539e-37	0.559284	0.082	0.272	7.44366e-33
ATP6V0B	1.85376e-37	0.545392	0.082	0.273	3.98188e-33
SOD1	1.87561e-65	0.543551	0.119	0.436	4.0288e-61
PSME1	4.7767e-67	0.539015	0.191	0.6	1.02603e-62
SH3BGRL3	1.32895e-47	0.538313	0.27	0.72	2.85459e-43
TMBIM4	3.92705e-39	0.534635	0.089	0.294	8.4353e-35
UQCRFS1	9.12355e-41	0.533518	0.077	0.274	1.95974e-36
PKM	6.7164e-39	0.532442	0.074	0.263	1.44268e-34
RAN	1.18321e-71	0.53076	0.13	0.479	2.54154e-67
CLIC1	1.11578e-70	0.524165	0.15	0.519	2.39671e-66
SUMO2	4.4225e-80	0.523475	0.17	0.592	9.49953e-76
EIF4A2	1.38301e-66	0.519596	0.235	0.701	2.9707e-62
PTGES3	3.36663e-61	0.516827	0.103	0.391	7.23152e-57
PSMB9	6.25343e-51	0.515928	0.107	0.368	1.34324e-46
CUTA	1.2859e-54	0.514249	0.106	0.377	2.76211e-50
PTPN6	4.27184e-41	0.504149	0.08	0.282	9.17591e-37
UBE2D3	4.60262e-77	0.503394	0.186	0.619	9.88642e-73
HCLS1	1.33977e-40	0.500863	0.079	0.28	2.87783e-36
FAM49B	8.14275e-44	0.499851	0.079	0.288	1.74906e-39
RSL24D1	1.00989e-85	0.495463	0.154	0.57	2.16923e-81
IGLC3	0.000104117	0.489334	0.338	0.525	1
UCP2	1.06434e-53	0.483707	0.121	0.405	2.28619e-49
ACTB	2.19724e-22	0.476242	0.65	0.968	4.71968e-18
TNFAIP8	1.71568e-42	0.474666	0.083	0.293	3.68529e-38
RAC2	1.77062e-63	0.470846	0.147	0.491	3.8033e-59
PCBP1	6.43042e-62	0.468915	0.105	0.397	1.38125e-57
UQCRQ	1.02944e-46	0.468118	0.08	0.3	2.21123e-42
CHCHD2	3.87958e-83	0.466801	0.217	0.711	8.33333e-79
SRP14	5.30878e-81	0.462849	0.239	0.758	1.14033e-76
PEBP1	8.87985e-60	0.459672	0.101	0.382	1.90739e-55
S100A10	1.67227e-36	0.456817	0.079	0.266	3.59205e-32
CDC37	1.86613e-39	0.445961	0.067	0.252	4.00846e-35
UFC1	1.35069e-50	0.442164	0.092	0.335	2.90127e-46
2022-09-07	8.37971e-75	0.44092	0.154	0.539	1.79996e-70
COX6C	1.88541e-91	0.440423	0.152	0.581	4.04985e-87
KRT10	8.02112e-78	0.434997	0.112	0.456	1.72294e-73
CD47	5.06245e-57	0.433058	0.084	0.34	1.08741e-52
RASGRP2	2.46841e-54	0.432284	0.074	0.31	5.30214e-50
HNRNPA1	0.154233	0.431926	0.481	0.941	1
HMGN2	4.29879e-86	0.43046	0.185	0.643	9.2338e-82
ARL6IP1	1.52556e-58	0.430205	0.091	0.358	3.2769e-54
GSTP1	6.33029e-50	0.429358	0.085	0.32	1.35975e-45
YPEL3	2.33171e-45	0.423806	0.065	0.266	5.00851e-41
RPL7	3.19802e-59	0.4215	0.861	0.988	6.86935e-55
RANBP1	1.36809e-41	0.421067	0.064	0.253	2.93865e-37
EIF3D	4.91342e-76	0.419256	0.103	0.433	1.0554e-71
SH3BGRL	9.47978e-72	0.418981	0.101	0.416	2.03626e-67
XRCC6	1.90742e-60	0.414171	0.066	0.312	4.09713e-56
RBM3	2.36256e-88	0.410562	0.205	0.696	5.07477e-84
GPR183	1.80152e-41	0.41007	0.124	0.37	3.86967e-37
COX5B	1.02401e-85	0.405224	0.109	0.471	2.19958e-81
CSDE1	2.59415e-65	0.400364	0.084	0.362	5.57224e-61
ARF6	1.19051e-83	0.39934	0.113	0.474	2.55721e-79
EIF3L	6.99379e-96	0.399198	0.144	0.576	1.50227e-91
TRMT112	1.97975e-56	0.397807	0.089	0.348	4.2525e-52
SAP18	9.38358e-90	0.396913	0.121	0.508	2.01559e-85
LGALS1	1.81039e-36	0.396847	0.082	0.27	3.88872e-32
LCP1	6.52311e-45	0.3967	0.072	0.278	1.40116e-40
EEF2	1.95856e-13	0.39634	0.41	0.905	4.20699e-09
EIF4G2	5.28757e-75	0.39561	0.102	0.428	1.13577e-70
SF3B6	9.98032e-62	0.394206	0.083	0.351	2.14377e-57
CCND3	1.06876e-66	0.393435	0.089	0.378	2.2957e-62
COTL1	1.77084e-81	0.391038	0.121	0.486	3.80376e-77
POMP	5.77018e-75	0.38972	0.097	0.416	1.23943e-70
ARL6IP4	7.70145e-85	0.388399	0.111	0.473	1.65427e-80
PABPC1	6.15606e-30	0.38807	0.371	0.906	1.32232e-25
UQCR10	3.83541e-42	0.383909	0.064	0.254	8.23847e-38
HMGN1	3.90748e-93	0.380852	0.152	0.587	8.39327e-89
SNRPE	4.08842e-62	0.378943	0.076	0.337	8.78193e-58
PRDX6	9.93258e-49	0.377538	0.062	0.271	2.13352e-44
RPL4	4.42184e-13	0.374685	0.604	0.968	9.49811e-09
SERF2	7.81903e-55	0.373528	0.32	0.879	1.67953e-50
UBE2D2	2.21171e-90	0.371605	0.108	0.481	4.75076e-86
LAPTM4A	3.26087e-62	0.371532	0.075	0.336	7.00435e-58
SNRPD1	1.04258e-54	0.367994	0.067	0.297	2.23947e-50
CAPZB	1.53579e-55	0.364381	0.073	0.313	3.29887e-51
NDUFB9	7.66222e-66	0.363556	0.07	0.336	1.64585e-61
UBB	2.93158e-33	0.363542	0.368	0.906	6.29703e-29
PAIP2	1.47491e-71	0.362654	0.087	0.387	3.16811e-67
COX6B1	1.05113e-93	0.360001	0.118	0.511	2.25783e-89
TMEM258	5.73911e-66	0.359186	0.077	0.349	1.23276e-61
C9orf78	9.22503e-57	0.358722	0.066	0.302	1.98154e-52
HNRNPM	8.59263e-77	0.356436	0.095	0.418	1.8457e-72
APEX1	2.26137e-44	0.355722	0.059	0.251	4.85743e-40
NPM1	1.12688e-43	0.35549	0.336	0.878	2.42053e-39
NDUFB2	9.19955e-56	0.354797	0.068	0.303	1.97606e-51
SLC25A3	9.12746e-87	0.34799	0.101	0.456	1.96058e-82
EIF3H	6.22802e-106	0.347659	0.165	0.649	1.33778e-101
C4orf3	2.27629e-67	0.345511	0.08	0.361	4.88947e-63
NDUFA13	1.34655e-66	0.344796	0.076	0.35	2.89239e-62
ENSA	1.50825e-69	0.34342	0.074	0.353	3.23971e-65
SEC61B	2.70842e-90	0.341112	0.108	0.481	5.81768e-86
LAMTOR1	3.91222e-52	0.337001	0.055	0.266	8.40346e-48
PRR13	3.24677e-77	0.336548	0.087	0.401	6.97406e-73
NDUFS5	3.39563e-70	0.335512	0.079	0.365	7.2938e-66
COX7A2	2.4314e-108	0.334798	0.147	0.612	5.22265e-104
HNRNPR	6.63386e-54	0.33456	0.055	0.271	1.42495e-49
CIB1	6.78766e-74	0.332425	0.09	0.399	1.45799e-69
ISCU	1.72634e-79	0.332239	0.088	0.41	3.70818e-75
MRPS21	3.02088e-59	0.331607	0.062	0.301	6.48884e-55
ATP5MF	6.33416e-52	0.330832	0.065	0.286	1.36058e-47
ZNF706	1.11077e-63	0.329296	0.072	0.334	2.38592e-59
DAZAP2	2.11281e-100	0.328197	0.124	0.541	4.53831e-96
VDAC2	4.30736e-58	0.32678	0.063	0.299	9.25221e-54
SNHG9	2.21535e-84	0.326452	0.111	0.471	4.75857e-80
LAMTOR4	8.65863e-89	0.324728	0.094	0.448	1.85987e-84
PRDX1	1.69143e-47	0.321393	0.057	0.256	3.63318e-43
SERBP1	9.96002e-88	0.319708	0.095	0.446	2.13941e-83
HLA-E	4.14856e-34	0.314543	0.361	0.894	8.91111e-30
SNRPB	1.13337e-89	0.314384	0.092	0.444	2.43448e-85
ARHGDIA	7.90887e-62	0.312141	0.063	0.31	1.69883e-57
HNRNPA3	2.26948e-110	0.306352	0.115	0.546	4.87485e-106
ATP5PO	1.64589e-103	0.306017	0.11	0.518	3.53538e-99
GPSM3	3.79687e-100	0.302966	0.122	0.537	8.15568e-96
HMGB1	3.50842e-79	0.301648	0.278	0.85	7.53609e-75
VAMP2	2.39571e-113	0.300805	0.14	0.609	5.14598e-109
NDUFA11	3.67063e-67	0.299481	0.064	0.327	7.8845e-63
GTF3A	1.37112e-90	0.298198	0.094	0.45	2.94517e-86
COPS9	1.63524e-51	0.29367	0.049	0.252	3.51249e-47
ENY2	6.06566e-49	0.289985	0.054	0.256	1.3029e-44
HNRNPA0	1.27303e-113	0.289016	0.146	0.623	2.73447e-109
C11orf58	7.40116e-93	0.28205	0.103	0.476	1.58977e-88
NDUFA1	3.53564e-91	0.281793	0.086	0.435	7.59455e-87
RABAC1	5.91957e-66	0.280828	0.068	0.332	1.27152e-61
CLEC2D	7.53327e-56	0.277779	0.072	0.312	1.61815e-51
SYNGR2	9.99455e-72	0.273595	0.067	0.346	2.14683e-67
TMEM123	2.21463e-64	0.272899	0.081	0.354	4.75702e-60
CIRBP	4.09522e-92	0.272051	0.254	0.827	8.79653e-88
CCT4	6.84237e-58	0.271515	0.053	0.278	1.46974e-53
DDIT4	2.5889e-44	0.270684	0.064	0.262	5.56095e-40
DRAP1	8.44766e-55	0.267214	0.058	0.28	1.81456e-50
RPLP0	0.47986	0.266201	0.543	0.97	1
FXYD5	3.25148e-117	0.265493	0.147	0.633	6.98418e-113
CDC42SE1	7.30307e-66	0.264765	0.069	0.334	1.5687e-61
RTRAF	1.79621e-81	0.264749	0.067	0.371	3.85826e-77
UBE2N	1.61858e-65	0.264576	0.063	0.32	3.4767e-61
GABARAPL2	1.58247e-75	0.26177	0.08	0.383	3.39915e-71
ERP29	2.34698e-112	0.260211	0.121	0.563	5.04131e-108
SLC25A6	3.64068e-71	0.260117	0.287	0.848	7.82017e-67
OAZ1	4.83422e-61	0.254671	0.299	0.843	1.03839e-56
SSU72	9.14758e-64	0.252088	0.059	0.306	1.9649e-59
HNRNPD	1.68334e-67	0.251788	0.062	0.322	3.61581e-63
PSMA7	9.22996e-79	0.250869	0.077	0.385	1.98259e-74
UBL5	4.65029e-95	0.25066	0.089	0.452	9.98881e-91
ROCK1	6.18797e-99	-0.25221	0.023	0.316	1.32918e-94
CAST	2.75356e-110	-0.253946	0.027	0.351	5.91464e-106
RTF1	1.76276e-92	-0.255138	0.025	0.306	3.78641e-88
STRBP	2.30538e-80	-0.258246	0.017	0.26	4.95195e-76
SRSF11	1.85533e-135	-0.25982	0.043	0.44	3.98525e-131
DDX46	1.58704e-94	-0.260983	0.025	0.311	3.40896e-90
PKIG	1.84244e-96	-0.261176	0.021	0.307	3.95756e-92
PTMA	2.99158e-58	-0.262971	0.707	0.996	6.42591e-54
MCL1	1.55696e-99	-0.264014	0.032	0.338	3.34435e-95
SRSF10	1.99226e-131	-0.269529	0.039	0.422	4.27937e-127
CYLD	1.72546e-96	-0.269635	0.021	0.306	3.7063e-92
SHOC2	1.24026e-91	-0.269735	0.021	0.294	2.66407e-87
SNHG7	1.01483e-153	-0.271286	0.041	0.473	2.17986e-149
TSPYL1	1.7473e-79	-0.271744	0.016	0.254	3.7532e-75
SLTM	6.92291e-98	-0.274804	0.023	0.314	1.48704e-93
PIK3IP1	6.17522e-135	-0.274899	0.046	0.445	1.32644e-130
CD79B	9.61212e-174	-0.276338	0.134	0.718	2.06468e-169
SF1	4.86929e-168	-0.278438	0.056	0.533	1.04592e-163
WDR74	2.05936e-77	-0.278506	0.018	0.254	4.4235e-73
RPS19	1.29396e-85	-0.279923	0.846	0.997	2.77943e-81
SAT1	5.28079e-171	-0.280663	0.127	0.696	1.13431e-166
ORAI2	3.53694e-88	-0.281133	0.019	0.283	7.59734e-84
WSB1	3.87797e-126	-0.281305	0.031	0.395	8.32987e-122
DEGS1	1.7373e-77	-0.281499	0.016	0.251	3.73171e-73
TLE1	1.7827e-85	-0.283488	0.019	0.275	3.82923e-81
RPSA	7.55338e-56	-0.283895	0.543	0.986	1.62247e-51
CD24	5.70459e-105	-0.283971	0.033	0.352	1.22535e-100
CDC40	6.01306e-89	-0.284004	0.016	0.277	1.2916e-84
CMTM6	7.72518e-142	-0.28414	0.036	0.438	1.65937e-137
TOMM20	3.6281e-174	-0.284694	0.05	0.531	7.79315e-170
PAK2	4.25246e-90	-0.285061	0.017	0.283	9.13428e-86
CNOT1	3.66844e-131	-0.288051	0.034	0.41	7.87981e-127
CCNI	5.29289e-226	-0.288705	0.14	0.829	1.13691e-221
TCF4	5.03834e-103	-0.29011	0.024	0.329	1.08223e-98
CD74	1.46267e-79	-0.294494	0.849	0.996	3.14181e-75
USP34	8.70051e-86	-0.294754	0.014	0.266	1.86887e-81
EIF1AX	2.68724e-132	-0.296719	0.035	0.416	5.77219e-128
BBX	5.94109e-108	-0.302867	0.024	0.34	1.27615e-103
NDUFA3	3.42496e-117	-0.303834	0.026	0.365	7.35681e-113
PCF11	1.68328e-84	-0.304441	0.015	0.265	3.61569e-80
IFT57	3.22489e-127	-0.304599	0.034	0.404	6.92707e-123
THUMPD3-AS1	3.15197e-91	-0.305443	0.019	0.29	6.77044e-87
CCDC59	1.19906e-139	-0.305519	0.038	0.437	2.57558e-135
TACC1	4.75936e-83	-0.306658	0.014	0.26	1.02231e-78
CHMP1B	1.2467e-131	-0.306731	0.05	0.448	2.67792e-127
ZBTB20	9.6154e-96	-0.307743	0.021	0.304	2.06539e-91
MIS18BP1	2.4947e-85	-0.311279	0.017	0.271	5.35862e-81
MTDH	4.19357e-170	-0.312613	0.046	0.515	9.00779e-166
EPC1	2.61848e-166	-0.313124	0.043	0.5	5.62449e-162
AMD1	2.33382e-111	-0.313185	0.026	0.352	5.01305e-107
MT-ND5	3.83017e-215	-0.313459	0.129	0.783	8.2272e-211
NXT1	1.2415e-89	-0.314904	0.014	0.274	2.66675e-85
ANKRD11	3.9067e-90	-0.317304	0.019	0.286	8.3916e-86
KTN1	1.78259e-117	-0.319284	0.028	0.368	3.82899e-113
RPL5	3.51627e-76	-0.32286	0.574	0.986	7.55294e-72
RNASET2	7.01696e-202	-0.324768	0.064	0.613	1.50724e-197
PLPP5	2.72746e-99	-0.325231	0.033	0.339	5.85859e-95
RHOH	2.26072e-176	-0.325679	0.065	0.569	4.85602e-172
ANKRD44	3.91888e-108	-0.325713	0.022	0.335	8.41775e-104
SLC2A3	6.12812e-95	-0.327851	0.023	0.307	1.31632e-90
NOP53	2.75853e-177	-0.329657	0.217	0.924	5.92533e-173
RSF1	3.16869e-91	-0.334167	0.014	0.279	6.80634e-87
PPM1K	3.71472e-104	-0.334894	0.02	0.321	7.97921e-100
HNRNPUL1	2.60114e-88	-0.336146	0.014	0.272	5.58725e-84
DNTT	2.27282e-84	-0.339676	0.015	0.264	4.88201e-80
PHF20	3.60204e-132	-0.341564	0.028	0.399	7.73718e-128
RBM38	5.1262e-125	-0.342632	0.046	0.424	1.10111e-120
FCRL1	2.24282e-90	-0.342909	0.019	0.287	4.81758e-86
KLF2	1.91358e-133	-0.345266	0.199	0.762	4.11038e-129
RPL19	1.30271e-117	-0.348197	0.774	0.996	2.79821e-113
INTS6	4.32226e-91	-0.349938	0.018	0.287	9.28421e-87
CCNH	1.44019e-94	-0.351488	0.016	0.29	3.09354e-90
PELI1	1.30538e-89	-0.352538	0.016	0.278	2.80397e-85
FCMR	3.00784e-119	-0.356332	0.029	0.374	6.46084e-115
PPIG	4.12023e-119	-0.356491	0.026	0.369	8.85026e-115
BCL2	2.27917e-114	-0.358635	0.022	0.349	4.89567e-110
GPBP1	4.97355e-184	-0.358718	0.049	0.546	1.06832e-179
RBM23	1.07826e-97	-0.358861	0.017	0.3	2.31609e-93
NSD3	3.69455e-149	-0.359081	0.032	0.443	7.9359e-145
RPL12	7.11057e-103	-0.361532	0.652	0.996	1.52735e-98
CD48	2.67814e-233	-0.363144	0.102	0.748	5.75265e-229
LRRFIP1	8.06803e-151	-0.36376	0.038	0.459	1.73301e-146
EIF1	7.75132e-70	-0.36643	0.617	0.996	1.66498e-65
DDX3X	1.14485e-135	-0.370285	0.033	0.418	2.45914e-131
PRPF38B	1.18677e-151	-0.377088	0.04	0.466	2.54919e-147
ZNF644	6.22071e-88	-0.37753	0.01	0.261	1.33621e-83
PPP3CA	4.10746e-91	-0.379478	0.013	0.275	8.82282e-87
ZCCHC7	7.61352e-109	-0.380754	0.02	0.332	1.63539e-104
CXCR4	4.89633e-69	-0.380931	0.455	0.968	1.05173e-64
TWISTNB	1.18175e-92	-0.381778	0.013	0.279	2.5384e-88
EIF1B	9.20392e-204	-0.382027	0.065	0.617	1.977e-199
RPL13	5.34048e-170	-0.385528	0.913	0.999	1.14713e-165
RPL32	9.15836e-151	-0.385934	0.856	0.997	1.96722e-146
HLA-DMA	1.90506e-239	-0.386466	0.1	0.756	4.09207e-235
IDI1	1.94654e-142	-0.387529	0.043	0.454	4.18117e-138
TUT4	4.71149e-96	-0.394907	0.014	0.288	1.01203e-91
PNN	2.29115e-183	-0.396705	0.051	0.549	4.92139e-179
VPS13C	7.36689e-86	-0.397169	0.009	0.255	1.58241e-81
PDE4B	1.03231e-138	-0.398747	0.031	0.421	2.2174e-134
KRR1	5.71153e-95	-0.399107	0.01	0.278	1.22684e-90
PCM1	5.30393e-92	-0.401343	0.011	0.274	1.13928e-87
TLE4	7.65896e-80	-0.403019	0.015	0.253	1.64515e-75
GGNBP2	5.45365e-181	-0.4031	0.044	0.53	1.17144e-176
RPL14	7.47969e-100	-0.403514	0.521	0.993	1.60664e-95
HLA-DRA	1.9642e-101	-0.407653	0.662	0.989	4.2191e-97
STK17B	3.54316e-199	-0.40988	0.057	0.592	7.61071e-195
KMT2E	1.62528e-193	-0.413095	0.052	0.569	3.4911e-189
RPL31	3.74965e-122	-0.413418	0.639	0.996	8.05424e-118
RPL24	5.88634e-80	-0.418063	0.406	0.985	1.26439e-75
PNISR	3.08265e-247	-0.418845	0.115	0.803	6.62154e-243
FAM129C	5.21274e-105	-0.419034	0.015	0.312	1.1197e-100
MKNK2	1.85994e-88	-0.421742	0.009	0.259	3.99516e-84
DNAJA1	1.56357e-147	-0.421878	0.036	0.448	3.35855e-143
NUCKS1	5.20669e-134	-0.422997	0.024	0.395	1.1184e-129
RPL18A	1.85574e-158	-0.423682	0.81	0.996	3.98614e-154
RPL41	2.05466e-225	-0.42519	0.949	0.999	4.41341e-221
USP8	2.34059e-85	-0.426107	0.009	0.254	5.02758e-81
ZFP36L2	2.54829e-189	-0.429614	0.165	0.809	5.47372e-185
CIR1	3.2809e-103	-0.430303	0.016	0.31	7.04738e-99
CD22	6.8422e-131	-0.433453	0.025	0.39	1.4697e-126
SBDS	1.91909e-199	-0.436012	0.058	0.594	4.1222e-195
TCF25	1.04766e-157	-0.436237	0.03	0.455	2.25037e-153
SP140L	2.74174e-90	-0.436736	0.009	0.265	5.88925e-86
CENPC	3.1352e-95	-0.437132	0.01	0.278	6.73441e-91
PMAIP1	8.73498e-187	-0.439146	0.098	0.66	1.87627e-182
IRF2BP2	6.69931e-128	-0.440365	0.021	0.376	1.43901e-123
AFF4	1.20902e-91	-0.441612	0.01	0.27	2.59697e-87
RNF19A	1.38414e-96	-0.442795	0.012	0.286	2.97313e-92
CALHM6	2.32935e-119	-0.443486	0.019	0.353	5.00344e-115
NAP1L1	1.53692e-237	-0.445409	0.161	0.894	3.3013e-233
HLA-DPA1	2.24951e-124	-0.44602	0.303	0.968	4.83195e-120
FNIP1	1.54783e-120	-0.44945	0.017	0.351	3.32473e-116
STK17A	4.49427e-197	-0.449659	0.066	0.607	9.65368e-193
GABPB1-AS1	1.71405e-87	-0.449659	0.012	0.265	3.68177e-83
POLR2J3.1	3.94986e-94	-0.455867	0.011	0.277	8.48431e-90
SP100	2.23674e-183	-0.456212	0.042	0.53	4.80452e-179
HLA-DMB	8.07081e-208	-0.458482	0.059	0.61	1.73361e-203
ZFC3H1	6.27745e-95	-0.461618	0.009	0.276	1.3484e-90
KIAA1551	1.82415e-110	-0.463072	0.014	0.322	3.91827e-106
EIF5B	3.9852e-117	-0.46887	0.019	0.348	8.56021e-113
IKZF3	8.98243e-107	-0.469181	0.014	0.313	1.92943e-102
OFD1	2.53687e-127	-0.470942	0.019	0.368	5.44919e-123
LY86	5.86167e-150	-0.473125	0.022	0.422	1.25909e-145
RPL35A	1.34925e-160	-0.477639	0.657	0.995	2.89819e-156
EIF5A	2.49999e-141	-0.481059	0.02	0.4	5.36999e-137
TNFAIP3	8.45269e-130	-0.482301	0.029	0.396	1.81564e-125
ITSN2	5.28625e-145	-0.4837	0.024	0.415	1.13549e-140
FNBP4	2.98277e-137	-0.485086	0.019	0.39	6.40699e-133
EEF1B2	2.01054e-118	-0.487399	0.323	0.973	4.31864e-114
RPS10	1.81494e-140	-0.491868	0.54	0.986	3.89849e-136
TMEM156	1.66429e-116	-0.493379	0.013	0.332	3.5749e-112
RPL18	6.79135e-151	-0.494056	0.552	0.991	1.45878e-146
RPL13A	1.11794e-276	-0.494958	0.926	0.999	2.40134e-272
SCAF11	3.98086e-166	-0.498422	0.027	0.464	8.55089e-162
EZR	5.42085e-237	-0.498494	0.08	0.707	1.1644e-232
MARCKS	4.39901e-111	-0.49888	0.012	0.319	9.44908e-107
BCLAF1	3.86254e-191	-0.503066	0.038	0.534	8.29674e-187
MDM4	2.97368e-141	-0.505213	0.024	0.408	6.38747e-137
DDX17	1.35471e-161	-0.505371	0.026	0.454	2.90993e-157
SKIL	7.39926e-101	-0.505553	0.011	0.294	1.58936e-96
IFRD1	1.16799e-112	-0.506774	0.014	0.327	2.50885e-108
SP110	7.40048e-169	-0.507341	0.036	0.49	1.58962e-164
NCL	1.9399e-223	-0.507632	0.056	0.629	4.1669e-219
TSPYL2	6.68872e-86	-0.508953	0.008	0.252	1.43674e-81
RPS8	1.61172e-196	-0.509001	0.758	0.996	3.46197e-192
DDIT3	1.52138e-109	-0.509308	0.014	0.32	3.26793e-105
RPS24	2.24332e-133	-0.513004	0.514	0.991	4.81866e-129
BDP1	6.36923e-103	-0.513253	0.009	0.294	1.36811e-98
FOXP1	1.41816e-192	-0.514103	0.046	0.554	3.04621e-188
TUBA1A	6.18168e-165	-0.51472	0.046	0.504	1.32783e-160
RPL27A	6.6403e-198	-0.516032	0.728	0.995	1.42634e-193
SET	1.13082e-207	-0.520256	0.046	0.58	2.429e-203
PRR7	4.1866e-93	-0.521107	0.006	0.263	8.99282e-89
HIST1H4C	4.55597e-163	-0.522418	0.028	0.46	9.78622e-159
NFKB1	9.61079e-91	-0.524771	0.009	0.265	2.0644e-86
LAPTM5	1.60178e-188	-0.525211	0.231	0.952	3.44063e-184
H1FX	1.70931e-96	-0.525984	0.059	0.385	3.6716e-92
FUS	8.00912e-245	-0.526909	0.067	0.687	1.72036e-240
RPL22L1	5.28096e-197	-0.527075	0.047	0.565	1.13435e-192
AREG	6.94627e-97	-0.527819	0.016	0.297	1.49206e-92
ELF1	1.83628e-221	-0.528097	0.049	0.611	3.94432e-217
BRD2	7.87061e-122	-0.528294	0.014	0.347	1.69061e-117
UVRAG	3.09392e-105	-0.529301	0.006	0.293	6.64574e-101
CCR7	1.38296e-136	-0.53069	0.035	0.424	2.97061e-132
IDS	4.04035e-146	-0.531213	0.02	0.409	8.67866e-142
CHD4	1.18063e-110	-0.5331	0.009	0.31	2.536e-106
AFF3	7.15262e-108	-0.53386	0.009	0.305	1.53638e-103
BPTF	6.78919e-107	-0.535591	0.01	0.304	1.45832e-102
CWF19L2	3.04553e-92	-0.541058	0.004	0.258	6.5418e-88
RBM25	5.70362e-177	-0.542623	0.026	0.482	1.22514e-172
BCL11A	2.80225e-142	-0.543566	0.018	0.397	6.01924e-138
ARID4B	2.21865e-181	-0.545533	0.031	0.502	4.76565e-177
TSC22D3	4.6285e-117	-0.546224	0.397	0.968	9.94202e-113
TXNIP	1.99364e-143	-0.546632	0.28	0.902	4.28234e-139
UBA52	1.29383e-140	-0.547512	0.445	0.99	2.77915e-136
RPL36	2.34751e-173	-0.548991	0.552	0.998	5.04245e-169
USP16	1.36879e-142	-0.55012	0.018	0.398	2.94015e-138
MT-ND4	8.06531e-138	-0.551698	0.469	0.989	1.73243e-133
ZNF791	5.17877e-117	-0.552156	0.011	0.328	1.1124e-112
EIF5	1.02963e-202	-0.553076	0.039	0.555	2.21164e-198
AKAP13	5.34402e-142	-0.555275	0.016	0.393	1.1479e-137
ATP2B1	4.94738e-136	-0.559632	0.013	0.373	1.0627e-131
GCC2	4.88186e-139	-0.559827	0.018	0.39	1.04862e-134
NFKB2	5.219e-110	-0.561166	0.007	0.305	1.12104e-105
RPL35	1.13654e-161	-0.561391	0.526	0.997	2.44128e-157
SEC62	4.00294e-221	-0.565477	0.047	0.606	8.59832e-217
EML4	2.5937e-106	-0.566288	0.006	0.295	5.57126e-102
RSRC2	3.31969e-180	-0.568584	0.026	0.487	7.13069e-176
DUSP1	2.91577e-151	-0.571328	0.269	0.896	6.26307e-147
FNBP1	7.6204e-159	-0.573705	0.019	0.431	1.63686e-154
CSRNP1	1.7023e-110	-0.574234	0.006	0.304	3.65653e-106
RPL29	2.6492e-172	-0.574926	0.507	0.994	5.69049e-168
MAP3K8	1.664e-148	-0.576811	0.025	0.426	3.57427e-144
PRDM2	2.33693e-147	-0.580621	0.017	0.405	5.01972e-143
TUBB4B	7.24214e-131	-0.581531	0.024	0.388	1.55561e-126
LINC01857	1.03119e-112	-0.582236	0.015	0.329	2.21499e-108
ADAM28	2.81873e-137	-0.58228	0.015	0.38	6.05463e-133
SNHG8	9.02946e-245	-0.585587	0.064	0.68	1.93953e-240
SFPQ	1.26973e-220	-0.586041	0.049	0.61	2.72739e-216
RPS15	2.48518e-212	-0.587366	0.614	0.997	5.33816e-208
UPF2	8.46522e-150	-0.593144	0.013	0.4	1.81833e-145
PARP14	4.9096e-124	-0.594468	0.011	0.343	1.05458e-119
SWAP70	7.88662e-167	-0.596792	0.018	0.444	1.69404e-162
MTPN	6.0621e-183	-0.605542	0.021	0.48	1.30214e-178
IL4R	4.51799e-106	-0.607324	0.019	0.322	9.70463e-102
RPL23	4.11102e-146	-0.611276	0.411	0.991	8.83047e-142
YTHDC1	9.03674e-165	-0.613891	0.018	0.44	1.94109e-160
YWHAZ	2.9473e-290	-0.61655	0.075	0.773	6.33081e-286
DHX36	2.15652e-129	-0.61935	0.01	0.353	4.63221e-125
2022-03-01	2.64804e-158	-0.621765	0.019	0.431	5.68799e-154
PRPF4B	7.68222e-167	-0.624157	0.019	0.448	1.65014e-162
VPREB3	2.37999e-164	-0.625014	0.031	0.47	5.11221e-160
RHOB	7.04937e-121	-0.625871	0.02	0.357	1.5142e-116
LINC01215	3.5372e-107	-0.628818	0.005	0.293	7.59791e-103
RPL9	2.45423e-234	-0.629014	0.652	0.993	5.27169e-230
DDX6	3.29723e-118	-0.630638	0.006	0.321	7.08246e-114
HLA-DPB1	6.39352e-173	-0.631292	0.275	0.972	1.37333e-168
AKAP9	5.86986e-146	-0.632602	0.014	0.394	1.26085e-141
FAM133B	4.1031e-144	-0.632879	0.014	0.391	8.81346e-140
BASP1	1.16126e-145	-0.633522	0.021	0.412	2.4944e-141
RBM39	3.46055e-283	-0.635655	0.114	0.852	7.43327e-279
RPL22	5.02548e-156	-0.636863	0.385	0.989	1.07947e-151
RPS7	1.26691e-191	-0.64015	0.482	0.99	2.72132e-187
ATP2B1-AS1	4.49395e-119	-0.640927	0.009	0.328	9.653e-115
NSA2	1.46982e-190	-0.641899	0.022	0.497	3.15716e-186
MT-CO1	5.88954e-173	-0.648416	0.484	0.993	1.26507e-168
NR4A2	1.49424e-167	-0.653476	0.024	0.46	3.20963e-163
CDKN1A	2.74823e-121	-0.656786	0.006	0.327	5.90321e-117
CD79A	3.57092e-232	-0.660279	0.195	0.945	7.67034e-228
RPL7A	2.50478e-183	-0.665292	0.433	0.993	5.38026e-179
PTPN1	1.29985e-172	-0.665589	0.019	0.458	2.79207e-168
CHD1	6.03128e-152	-0.666219	0.013	0.404	1.29552e-147
MIF	1.18309e-181	-0.66628	0.018	0.471	2.54127e-177
MYCBP2	6.55038e-166	-0.66729	0.015	0.436	1.40702e-161
USP12	2.38991e-116	-0.66825	0.006	0.315	5.13353e-112
BCL2A1	5.34265e-144	-0.671154	0.018	0.4	1.1476e-139
RAB11FIP1	1.10361e-114	-0.676721	0.004	0.307	2.37056e-110
TNRC6B	4.27337e-193	-0.679932	0.024	0.505	9.1792e-189
WHAMM	1.71212e-127	-0.680737	0.008	0.344	3.67763e-123
NBPF14	1.0981e-108	-0.681015	0.001	0.288	2.35872e-104
RPS15A	1.70182e-302	-0.68341	0.738	0.996	3.65551e-298
ZFP36L1	1.0462e-204	-0.687724	0.036	0.554	2.24725e-200
POU2F2	1.52146e-186	-0.688885	0.026	0.498	3.26811e-182
HSPB1	4.15223e-95	-0.690432	0.023	0.306	8.919e-91
IER2	1.51388e-221	-0.697482	0.117	0.756	3.25181e-217
BTG1	9.80663e-156	-0.700505	0.5	0.993	2.10646e-151
FCER2	3.3607e-146	-0.701456	0.016	0.401	7.21879e-142
FAU	2.65772e-245	-0.701607	0.502	0.994	5.70877e-241
CD69	2.13523e-132	-0.702335	0.353	0.911	4.58647e-128
SRRM1	1.17755e-269	-0.705075	0.033	0.648	2.52938e-265
RPL26	1.8247e-280	-0.705391	0.649	0.994	3.91945e-276
BANK1	5.88891e-280	-0.708912	0.054	0.712	1.26494e-275
RPL23A	5.07125e-297	-0.712652	0.67	0.995	1.0893e-292
ZFAND5	3.96016e-152	-0.714103	0.02	0.421	8.50642e-148
NR4A1	6.48456e-108	-0.714723	0.002	0.288	1.39288e-103
HSP90AB1	1.26667e-262	-0.7161	0.144	0.882	2.7208e-258
MT-ATP6	2.44221e-180	-0.721916	0.384	0.989	5.24587e-176
MYADM	1.09782e-98	-0.729005	0.004	0.271	2.35812e-94
RPL27	4.15533e-254	-0.730059	0.501	0.994	8.92565e-250
RPS25	1.1066e-268	-0.730441	0.581	0.996	2.37698e-264
CRIP1	6.25973e-130	-0.737622	0.017	0.37	1.34459e-125
IRF8	2.337e-232	-0.746691	0.031	0.586	5.01987e-228
CD55	2.81585e-210	-0.750471	0.027	0.542	6.04844e-206
RPL36A	1.33828e-213	-0.752121	0.235	0.975	2.87463e-209
RPL30	0	-0.752173	0.676	0.996	0
YBX3	2.72611e-125	-0.753	0.025	0.378	5.85569e-121
TMEM107	8.53513e-104	-0.756087	0.008	0.293	1.83334e-99
C12orf57	7.50425e-221	-0.758328	0.034	0.574	1.61191e-216
ARL4A	1.04273e-159	-0.760393	0.013	0.419	2.23979e-155
TAF1D	2.11964e-242	-0.761697	0.029	0.599	4.55299e-238
ZFAS1	5.7406e-303	-0.768441	0.109	0.867	1.23308e-298
RPS16	5.12827e-301	-0.774853	0.567	0.995	1.10155e-296
RPL17	7.87858e-251	-0.775158	0.188	0.952	1.69232e-246
ATF7IP	2.05059e-155	-0.77641	0.009	0.401	4.40466e-151
AC025164.1	2.19305e-125	-0.786144	0.004	0.331	4.71066e-121
TNFRSF13C	4.16029e-186	-0.786166	0.014	0.471	8.93629e-182
ARID5B	3.77478e-170	-0.793793	0.016	0.445	8.10823e-166
YME1L1	7.09594e-154	-0.796933	0.013	0.408	1.52421e-149
GADD45B	1.03296e-165	-0.801224	0.04	0.491	2.21879e-161
PNRC1	0	-0.801835	0.132	0.926	0
TCOF1	7.06101e-134	-0.803913	0.004	0.348	1.51671e-129
HIST1H1C	4.13388e-126	-0.818834	0.004	0.331	8.87957e-122
IGHD	3.68125e-208	-0.834538	0.068	0.628	7.90734e-204
SON	0	-0.85573	0.062	0.811	0
SMAP2	1.14573e-280	-0.858404	0.034	0.667	2.46103e-276
LINC00926	6.41539e-240	-0.86361	0.031	0.599	1.37802e-235
MT-CO2	5.11882e-285	-0.867163	0.487	0.99	1.09952e-280
RNMT	1.07569e-203	-0.868022	0.015	0.503	2.31058e-199
RPLP2	0	-0.869478	0.802	0.998	0
TRA2A	1.10829e-233	-0.871318	0.02	0.564	2.38061e-229
RPS12	0	-0.874327	0.73	0.997	0
RPS23	0	-0.876529	0.662	0.997	0
RALGPS2	4.70726e-225	-0.877092	0.019	0.548	1.01112e-220
MT-ND4L	7.83475e-189	-0.87957	0.007	0.459	1.6829e-184
IQGAP1	6.4007e-237	-0.882872	0.024	0.577	1.37487e-232
SRRM2	2.4265e-301	-0.88358	0.034	0.696	5.21212e-297
HSP90AA1	3.65957e-278	-0.884288	0.135	0.882	7.86076e-274
AL121944.1	1.11256e-129	-0.887711	0.002	0.335	2.38978e-125
RPS29	0	-0.887812	0.773	0.998	0
RPS27	0	-0.890932	0.921	0.999	0
JMJD1C	8.91999e-209	-0.894133	0.016	0.513	1.91601e-204
TPT1	0	-0.905349	0.542	0.994	0
KDM6B	1.94745e-150	-0.907722	0.002	0.376	4.18312e-146
RPL39	0	-0.92469	0.652	0.993	0
EGR1	3.97713e-96	-0.929777	0.006	0.27	8.54287e-92
SMCHD1	2.12386e-240	-0.931354	0.019	0.573	4.56206e-236
AC007952.4	1.47863e-100	-0.941261	0.001	0.27	3.17609e-96
RPL28	0	-0.942829	0.572	0.998	0
MIDN	1.524e-139	-0.947737	0.002	0.355	3.27355e-135
RPS28	0	-0.947783	0.563	0.995	0
HLA-DRB1	2.76451e-244	-0.952722	0.311	0.986	5.93817e-240
DDX24	8.88328e-272	-0.95368	0.031	0.647	1.90813e-267
IER5	2.8382e-180	-0.98092	0.014	0.46	6.09646e-176
HLA-DQA1	0	-0.992791	0.071	0.848	0
MALAT1	0	-0.994662	0.999	1	0
RPS20	0	-1.01701	0.498	0.995	0
RPS17	1.72912e-307	-1.02031	0.35	0.988	3.71416e-303
ZNF331	3.34266e-175	-1.03301	0.013	0.448	7.18002e-171
CCNL1	0	-1.04094	0.059	0.812	0
RPS11	0	-1.04925	0.487	0.997	0
BIRC3	1.27144e-292	-1.07787	0.034	0.684	2.73105e-288
TRA2B	0	-1.0829	0.064	0.843	0
PHACTR1	1.52548e-189	-1.0839	0.011	0.469	3.27673e-185
MEF2C	6.08639e-241	-1.08835	0.026	0.589	1.30736e-236
CD37	2.4849e-298	-1.11313	0.206	0.982	5.33758e-294
MT-ND2	0	-1.11869	0.308	0.989	0
PRRC2C	0	-1.11946	0.019	0.671	0
FOS	1.00023e-214	-1.15389	0.109	0.696	2.1485e-210
HLA-DQB1	0	-1.15758	0.144	0.962	0
TOMM7	0	-1.17433	0.111	0.956	0
NFKBID	3.08797e-265	-1.19335	0.007	0.583	6.63296e-261
PPP1R15A	0	-1.21075	0.058	0.832	0
ZFP36	0	-1.24855	0.083	0.828	0
RPL37A	0	-1.26976	0.398	0.997	0
RPS21	0	-1.29395	0.263	0.993	0
DDX21	0	-1.32093	0.02	0.718	0
RPL37	0	-1.32888	0.448	0.997	0
RPL38	0	-1.33109	0.293	0.994	0
MT-ND1	0	-1.35943	0.172	0.981	0
NFKBIA	0	-1.46672	0.141	0.943	0
FOSB	4.68021e-272	-1.53027	0.011	0.602	1.00531e-267
CD83	0	-1.56534	0.045	0.809	0
JUND	0	-1.58642	0.028	0.826	0
AC103591.3	6.09029e-243	-1.59849	0.014	0.563	1.3082e-238
REL	0	-1.75167	0.006	0.767	0
MT-ND3	0	-1.80878	0.118	0.985	0
RPS26	0	-1.82617	0.102	0.988	0
JUN	0	-1.83234	0.112	0.921	0
KLF6	0	-1.85854	0.059	0.902	0

## Sheet: WM_NC
	p_val	avg_logFC	pct.1	pct.2	p_val_adj
JCHAIN	0	2.08351	0.779	0.354	0
PIM1	0	1.91848	0.761	0.082	0
DUSP22	0	1.82524	0.786	0.133	0
IGHM	0	1.77086	1	0.863	0
IGKC	0	1.72168	1	0.935	0
RGS1	0	1.45264	0.762	0.416	0
CD79B	0	1.31716	0.984	0.718	0
RGS16	0	1.29497	0.583	0.166	0
CD9	0	1.26482	0.401	0.024	0
XBP1	0	1.21215	0.583	0.152	0
HES1	5.00168e-263	1.20428	0.549	0.241	1.07436e-258
NEAT1	0	1.19313	0.855	0.475	0
PMAIP1	0	1.16144	0.881	0.66	0
ITM2C	0	1.15187	0.515	0.084	0
ITM2B	0	1.13189	0.879	0.548	0
PSAP	0	1.06625	0.67	0.278	0
RASSF6	0	1.0456	0.375	0.015	0
SELENOM	0	0.962704	0.519	0.134	0
HLA-A	0	0.950698	0.996	0.953	0
POU2F2	0	0.940146	0.81	0.498	0
HLA-E	0	0.925715	0.99	0.894	0
CD82	0	0.923573	0.636	0.288	0
HCK	0	0.921099	0.405	0.052	0
HLA-C	0	0.834194	0.997	0.957	0
CPEB4	4.25955e-253	0.815009	0.383	0.077	9.14951e-249
GPR183	2.38832e-262	0.811514	0.67	0.37	5.13012e-258
CXXC5	6.21381e-286	0.809465	0.599	0.291	1.33473e-281
TNFRSF13B	2.76621e-242	0.798958	0.436	0.135	5.94182e-238
BTG2	9.81615e-249	0.797111	0.663	0.415	2.10851e-244
SEC61B	8.77055e-269	0.789063	0.705	0.481	1.88391e-264
MZB1	1.4755e-123	0.788085	0.397	0.205	3.16938e-119
ATP6V0B	3.4801e-243	0.768216	0.552	0.273	7.47525e-239
PHACTR1	2.72461e-208	0.765962	0.688	0.469	5.85246e-204
VOPP1	7.1553e-236	0.753419	0.461	0.167	1.53696e-231
NINJ1	2.79781e-189	0.751246	0.365	0.109	6.0097e-185
GADD45B	6.25473e-155	0.750124	0.682	0.491	1.34352e-150
FCRLA	2.96471e-190	0.749214	0.444	0.187	6.36819e-186
LMO4	6.7821e-221	0.749156	0.402	0.116	1.45679e-216
B2M	0	0.738442	1	0.997	0
CLECL1	3.51888e-193	0.733806	0.439	0.181	7.55856e-189
TUBA4A	4.62639e-232	0.729426	0.557	0.272	9.93749e-228
GSTP1	1.6846e-258	0.726554	0.614	0.32	3.61851e-254
C16orf74	6.68488e-202	0.721837	0.409	0.135	1.43591e-197
CD79A	0	0.716739	0.985	0.945	0
CARMIL1	6.13388e-194	0.711769	0.316	0.061	1.31756e-189
PPM1K	2.21902e-233	0.699749	0.598	0.321	4.76646e-229
CRIP1	6.53257e-192	0.696264	0.624	0.37	1.4032e-187
HLA-B	0	0.687225	0.998	0.975	0
SPCS2	4.72524e-205	0.68171	0.55	0.293	1.01498e-200
PSMB8	4.37533e-214	0.681692	0.534	0.263	9.39822e-210
RPS27L	1.8874e-165	0.681627	0.46	0.222	4.05413e-161
GADD45A	1.33732e-146	0.675215	0.284	0.071	2.87255e-142
CKLF	5.50331e-188	0.675033	0.366	0.107	1.18211e-183
LMNA	3.81848e-80	0.668167	0.288	0.134	8.20209e-76
PPIB	5.20854e-169	0.667996	0.552	0.342	1.11879e-164
DYNLL1	1.53828e-163	0.667427	0.442	0.2	3.30422e-159
METTL7A	6.82621e-180	0.665074	0.362	0.11	1.46627e-175
CD63	1.22634e-180	0.664786	0.411	0.161	2.63417e-176
RCSD1	3.22523e-236	0.663798	0.699	0.478	6.9278e-232
CD1C	1.00781e-146	0.661334	0.27	0.063	2.16477e-142
RGS2	3.70652e-69	0.65214	0.518	0.381	7.96161e-65
ALOX5AP	1.17728e-169	0.651067	0.443	0.193	2.52881e-165
SSR4	3.15099e-168	0.649584	0.677	0.524	6.76832e-164
ATP5ME	2.8437e-252	0.644063	0.7	0.477	6.10826e-248
FCRL2	2.78477e-168	0.642267	0.437	0.189	5.98168e-164
FKBP2	5.28163e-152	0.634656	0.344	0.118	1.1345e-147
HERPUD1	9.55564e-206	0.632979	0.782	0.608	2.05255e-201
HLA-DQA2	4.79464e-149	0.632862	0.346	0.108	1.02989e-144
LRPAP1	1.24083e-179	0.632048	0.39	0.137	2.66529e-175
BBC3	1.41942e-141	0.617814	0.295	0.087	3.04892e-137
H2AFZ	3.17621e-160	0.611097	0.556	0.332	6.82251e-156
FOXP1	6.7475e-222	0.610221	0.753	0.554	1.44936e-217
HLA-F	7.81967e-189	0.609229	0.65	0.45	1.67967e-184
CUTA	2.35047e-171	0.602674	0.59	0.377	5.04881e-167
PPP1CC	1.39313e-158	0.596477	0.451	0.219	2.99244e-154
JADE2	1.88262e-153	0.596034	0.282	0.066	4.04387e-149
CIRBP	0	0.595927	0.938	0.827	0
PPP1R18	2.60547e-140	0.593722	0.308	0.096	5.59655e-136
DNAJB9	2.96518e-119	0.592011	0.341	0.142	6.3692e-115
PTGES3	8.28837e-184	0.585366	0.611	0.391	1.78034e-179
CKAP4	5.36747e-146	0.575423	0.327	0.109	1.15293e-141
ARRDC2	6.5558e-110	0.57435	0.437	0.256	1.40819e-105
ATF4	2.59802e-153	0.570136	0.653	0.479	5.58056e-149
TPI1	2.1226e-143	0.561863	0.453	0.234	4.55935e-139
HSP90B1	3.16816e-135	0.557913	0.56	0.374	6.80521e-131
CYBA	0	0.550833	0.961	0.921	0
MYDGF	2.81961e-123	0.547111	0.287	0.094	6.05652e-119
AES	1.32798e-153	0.545797	0.616	0.423	2.85251e-149
FBXW7	4.8611e-128	0.544028	0.328	0.123	1.04416e-123
RPS19BP1	7.02682e-135	0.542846	0.401	0.186	1.50936e-130
SYS1	4.02642e-110	0.541735	0.285	0.103	8.64876e-106
POLR2I	1.01691e-122	0.541041	0.346	0.144	2.18432e-118
PIM2	1.04356e-99	0.540501	0.431	0.255	2.24157e-95
ARF1	8.35528e-149	0.539738	0.594	0.407	1.79471e-144
UCP2	7.4637e-142	0.53261	0.601	0.405	1.6032e-137
SF1	1.8238e-188	0.528317	0.722	0.533	3.91753e-184
SEC61G	3.61979e-110	0.527768	0.479	0.303	7.77532e-106
MSI2	1.40495e-122	0.525309	0.28	0.088	3.01783e-118
MTDH	2.13592e-161	0.524212	0.686	0.515	4.58797e-157
PBXIP1	3.64014e-104	0.523313	0.264	0.093	7.81901e-100
ST3GAL5	3.93671e-115	0.523035	0.26	0.079	8.45606e-111
LDHB	7.81234e-128	0.516161	0.518	0.334	1.67809e-123
CLIC1	5.22637e-152	0.514142	0.674	0.519	1.12262e-147
C7orf50	1.26358e-109	0.513482	0.357	0.171	2.71416e-105
MIR29B2CHG	2.02084e-109	0.512955	0.265	0.089	4.34077e-105
MAF1	1.03272e-120	0.511674	0.44	0.238	2.21828e-116
FCGR2B	4.02932e-109	0.506714	0.398	0.208	8.65497e-105
CALR	2.01835e-105	0.506253	0.541	0.376	4.33542e-101
YPEL3	4.25095e-114	0.499607	0.454	0.266	9.13105e-110
TFEB	2.41741e-97	0.499268	0.32	0.149	5.1926e-93
NDUFC1	1.86029e-109	0.494376	0.396	0.205	3.99589e-105
SQSTM1	9.32867e-97	0.488354	0.456	0.291	2.0038e-92
C19orf53	9.06522e-121	0.488299	0.568	0.392	1.94721e-116
RAC1	3.78431e-121	0.487793	0.51	0.321	8.12869e-117
ALKBH7	7.70369e-105	0.486822	0.42	0.241	1.65475e-100
TOR3A	2.71657e-68	0.486815	0.303	0.168	5.8352e-64
ATP6V0E1	4.48629e-127	0.485509	0.509	0.303	9.63654e-123
CXCR4	1.64612e-249	0.483992	0.986	0.968	3.53586e-245
TMBIM4	5.5744e-121	0.482455	0.495	0.294	1.19738e-116
SEC11C	3.10659e-89	0.48185	0.359	0.197	6.67295e-85
AC058791.1	7.67583e-77	0.478033	0.26	0.116	1.64877e-72
SRSF9	2.42872e-111	0.476885	0.469	0.285	5.21689e-107
RASGRP2	1.16754e-96	0.472656	0.475	0.31	2.50788e-92
TMED9	7.19289e-98	0.472218	0.299	0.125	1.54503e-93
P4HB	3.32627e-96	0.471905	0.295	0.125	7.14483e-92
TMCO1	2.16002e-101	0.471637	0.298	0.121	4.63973e-97
CD47	3.67389e-114	0.470722	0.52	0.34	7.89152e-110
CDC42EP3	1.18441e-91	0.469385	0.258	0.099	2.54412e-87
DDIT3	2.50705e-92	0.467567	0.489	0.32	5.38514e-88
PYURF	5.8402e-103	0.465381	0.364	0.181	1.25448e-98
TMEM59	1.71703e-97	0.464974	0.434	0.263	3.68818e-93
SELENOT	4.3754e-85	0.46396	0.435	0.281	9.39837e-81
PPP1CA	1.76763e-103	0.45877	0.484	0.311	3.79688e-99
PSMB9	1.38021e-115	0.458603	0.552	0.368	2.96469e-111
TMED10	2.16769e-88	0.457801	0.311	0.145	4.65619e-84
RILPL2	3.10748e-74	0.457713	0.383	0.24	6.67487e-70
HSPA5	2.56127e-64	0.455486	0.432	0.306	5.5016e-60
IGHG3	6.93045e-39	0.454011	0.422	0.35	1.48866e-34
DUSP10	1.12584e-50	0.453569	0.325	0.212	2.4183e-46
C4orf3	7.98049e-106	0.45293	0.533	0.361	1.71421e-101
HNRNPF	8.58631e-88	0.452846	0.42	0.26	1.84434e-83
TUBB	5.10795e-72	0.450342	0.383	0.239	1.09719e-67
PRDX2	7.78302e-89	0.446791	0.345	0.178	1.67179e-84
CCND3	1.7256e-92	0.444864	0.53	0.378	3.70659e-88
SAT1	4.58233e-150	0.444766	0.822	0.696	9.84285e-146
PRDX1	8.95845e-86	0.439088	0.42	0.256	1.92427e-81
NDUFB1	7.35676e-94	0.438465	0.491	0.324	1.58023e-89
KMT2E	1.45008e-129	0.437397	0.707	0.569	3.11477e-125
CNBP	1.33356e-114	0.437356	0.607	0.454	2.86448e-110
LITAF	3.89627e-68	0.43685	0.376	0.233	8.36918e-64
IGLL5	3.79632e-86	0.436752	0.258	0.095	8.15451e-82
UBL5	1.235e-118	0.433758	0.615	0.452	2.65277e-114
H3F3A	7.61137e-186	0.432788	0.941	0.889	1.63492e-181
EID1	1.85075e-88	0.431305	0.452	0.285	3.97541e-84
PCBP1	2.45364e-94	0.429897	0.546	0.397	5.27041e-90
SSR3	3.97575e-73	0.429599	0.277	0.133	8.53991e-69
COX8A	9.16846e-102	0.424762	0.555	0.401	1.96939e-97
MRPS21	6.57723e-72	0.423516	0.44	0.301	1.41279e-67
SMARCB1	2.23499e-76	0.421666	0.445	0.302	4.80075e-72
SUB1	7.95331e-113	0.420898	0.726	0.624	1.70837e-108
POU2AF1	3.94504e-70	0.42034	0.346	0.202	8.47394e-66
RPN2	3.42144e-78	0.419746	0.303	0.148	7.34925e-74
PRMT1	1.41745e-76	0.417199	0.335	0.182	3.04469e-72
SRSF2	1.53209e-89	0.4166	0.585	0.453	3.29093e-85
CLINT1	8.25914e-64	0.416435	0.311	0.177	1.77406e-59
YWHAE	3.24771e-66	0.413086	0.369	0.234	6.97608e-62
ADD1	2.02944e-78	0.412235	0.307	0.153	4.35925e-74
C1orf43	2.09542e-77	0.410889	0.291	0.14	4.50095e-73
JTB	8.28535e-88	0.41023	0.55	0.419	1.77969e-83
SPCS1	9.29755e-90	0.409333	0.537	0.393	1.99711e-85
GADD45GIP1	4.8598e-73	0.408913	0.39	0.244	1.04389e-68
ATP5MC2	2.66021e-153	0.408677	0.815	0.716	5.71412e-149
POLR2L	2.85356e-75	0.408043	0.453	0.315	6.12945e-71
SKP1	7.30836e-139	0.407008	0.737	0.603	1.56984e-134
NAA10	9.41185e-67	0.406048	0.272	0.137	2.02167e-62
ERH	1.02501e-82	0.404356	0.432	0.271	2.20173e-78
AC016831.5	1.84757e-72	0.402652	0.267	0.124	3.96859e-68
UBE2B	1.77905e-76	0.401892	0.416	0.261	3.82139e-72
NDUFB11	1.50815e-86	0.400711	0.55	0.416	3.23951e-82
SSR2	2.02297e-84	0.400704	0.628	0.527	4.34534e-80
TMED2	6.73635e-72	0.400054	0.342	0.195	1.44697e-67
RAB11B	8.23599e-77	0.397879	0.26	0.113	1.76909e-72
ARHGAP24	2.45692e-62	0.397232	0.35	0.216	5.27746e-58
CD44	1.82578e-62	0.397228	0.541	0.427	3.92179e-58
RPL36AL	9.68809e-148	0.397171	0.872	0.807	2.081e-143
CD53	1.52182e-97	0.395614	0.658	0.536	3.26887e-93
TUFM	4.62944e-70	0.393075	0.326	0.182	9.94404e-66
OCIAD1	2.72587e-72	0.391738	0.364	0.213	5.85517e-68
ARF4	1.03205e-48	0.391037	0.294	0.182	2.21685e-44
FAM30A	2.1444e-40	0.390912	0.351	0.249	4.60617e-36
HSPA8	7.22648e-50	0.390272	0.552	0.472	1.55225e-45
SUMO2	5.79195e-120	0.389505	0.715	0.592	1.24411e-115
TRMT112	6.55232e-78	0.386681	0.498	0.348	1.40744e-73
LY86	2.92119e-53	0.385679	0.509	0.422	6.27472e-49
SRSF3	5.73392e-93	0.380215	0.724	0.632	1.23165e-88
BCAP31	4.32505e-60	0.375878	0.289	0.159	9.29021e-56
CREBRF	1.31315e-61	0.373632	0.374	0.239	2.82064e-57
NDUFB10	3.55157e-65	0.373475	0.368	0.226	7.62878e-61
NOL7	1.9341e-64	0.373017	0.441	0.309	4.15444e-60
NDUFC2	1.34883e-71	0.37084	0.271	0.126	2.8973e-67
SLC38A2	2.45879e-72	0.370573	0.427	0.275	5.28148e-68
CSNK2B	7.02371e-64	0.370348	0.408	0.274	1.50869e-59
HAX1	6.04607e-64	0.369374	0.334	0.195	1.2987e-59
SNN	2.52866e-56	0.36782	0.303	0.176	5.43157e-52
GUK1	1.94355e-62	0.366956	0.447	0.322	4.17474e-58
NDUFA4	7.22357e-86	0.366822	0.645	0.536	1.55162e-81
LAPTM4A	9.87269e-56	0.366025	0.45	0.336	2.12065e-51
BSG	1.79663e-65	0.364778	0.279	0.142	3.85915e-61
TRAM1	4.56509e-55	0.364556	0.351	0.223	9.80581e-51
TSPO	2.10241e-61	0.364268	0.349	0.21	4.51598e-57
HNRNPDL	5.721e-116	0.363673	0.821	0.749	1.22887e-111
PRELID1	1.31942e-62	0.363402	0.38	0.246	2.83412e-58
IFT57	7.44018e-46	0.362586	0.503	0.404	1.59815e-41
RSBN1	1.26563e-52	0.361882	0.329	0.21	2.71856e-48
UQCR10	4.39054e-68	0.359691	0.404	0.254	9.43087e-64
ITGB1	4.06022e-72	0.357573	0.294	0.143	8.72134e-68
SERF2	1.42447e-172	0.357545	0.922	0.879	3.05977e-168
ARL6IP5	3.32893e-59	0.356154	0.389	0.253	7.15054e-55
GABARAP	1.91813e-49	0.355754	0.345	0.232	4.12013e-45
CDC42SE2	1.41364e-50	0.354035	0.386	0.272	3.03649e-46
TMEM14B	3.38411e-55	0.352371	0.345	0.22	7.26907e-51
GNB2	1.6811e-58	0.351632	0.29	0.16	3.61099e-54
SOCS1	4.19664e-42	0.351289	0.254	0.152	9.01438e-38
MRPL54	6.98076e-57	0.351162	0.413	0.288	1.49947e-52
PSMB6	2.18689e-60	0.350837	0.326	0.192	4.69744e-56
LAMTOR5	7.01673e-64	0.350422	0.505	0.383	1.50719e-59
UFC1	8.22415e-54	0.347535	0.456	0.335	1.76655e-49
AURKAIP1	1.51478e-57	0.347139	0.329	0.2	3.25375e-53
PHF1	1.21197e-50	0.345736	0.31	0.193	2.60331e-46
SCAND1	2.02375e-61	0.342432	0.518	0.399	4.34701e-57
LY6E	5.58273e-42	0.342215	0.486	0.405	1.19917e-37
NDUFA1	9.40924e-63	0.341574	0.543	0.435	2.0211e-58
NDUFB4	4.11393e-54	0.341329	0.442	0.323	8.83671e-50
FAM107B	2.20187e-19	0.340108	0.3	0.247	4.72962e-15
SYK	3.00232e-54	0.340071	0.31	0.183	6.44898e-50
C19orf24	5.48826e-52	0.339934	0.285	0.164	1.17888e-47
TXN	7.03156e-51	0.338899	0.275	0.157	1.51038e-46
PFN1	3.45193e-96	0.338707	0.855	0.789	7.41475e-92
AC007952.4	6.15465e-29	0.336618	0.348	0.27	1.32202e-24
SSR1	7.65415e-56	0.334117	0.252	0.128	1.64411e-51
NASP	3.78349e-43	0.332675	0.331	0.225	8.12694e-39
VAMP2	9.87772e-78	0.332183	0.7	0.609	2.12174e-73
DAD1	4.22018e-51	0.332182	0.365	0.244	9.06495e-47
BRK1	1.16061e-51	0.33201	0.371	0.249	2.49298e-47
CDKN1A	1.48956e-25	0.331648	0.393	0.327	3.19958e-21
ERP29	4.12735e-65	0.330883	0.642	0.563	8.86555e-61
PDIA3	4.83844e-44	0.330881	0.376	0.27	1.0393e-39
COX6A1	9.93507e-67	0.330688	0.591	0.481	2.13405e-62
ZBTB20	5.57349e-44	0.329134	0.408	0.304	1.19719e-39
RHOA	8.85631e-50	0.325845	0.609	0.55	1.90234e-45
EIF5A	1.90002e-38	0.323964	0.478	0.4	4.08124e-34
ZFAND6	5.21767e-43	0.323426	0.29	0.183	1.12076e-38
ARL6IP4	1.23592e-61	0.323189	0.574	0.473	2.65475e-57
FIS1	4.03989e-50	0.32282	0.37	0.25	8.67768e-46
SRP14	8.05142e-116	0.319566	0.832	0.758	1.72945e-111
CFLAR	5.21979e-39	0.3194	0.426	0.333	1.12121e-34
PQBP1	2.05835e-47	0.318359	0.251	0.139	4.42133e-43
LSM2	7.98292e-43	0.314027	0.278	0.172	1.71473e-38
NDUFA11	3.84885e-47	0.313388	0.434	0.327	8.26733e-43
ANAPC11	1.07537e-46	0.31336	0.285	0.172	2.30989e-42
HNRNPH1	2.11365e-21	0.311592	0.477	0.438	4.54012e-17
NDUFA2	5.15369e-46	0.310576	0.34	0.225	1.10701e-41
NME3	1.87921e-39	0.309418	0.276	0.175	4.03655e-35
ATF6B	3.65678e-42	0.308067	0.307	0.199	7.85477e-38
SNRPN	1.68936e-40	0.304955	0.343	0.242	3.62874e-36
PSMC5	2.55522e-43	0.304679	0.293	0.184	5.48862e-39
ARHGDIA	5.79534e-41	0.304102	0.407	0.31	1.24484e-36
SLIRP	2.54472e-38	0.303986	0.302	0.202	5.46605e-34
PTMA	1.40564e-276	0.303283	1	0.996	3.01933e-272
2022-09-06	1.68393e-43	0.302027	0.455	0.354	3.61708e-39
CLTA	5.451e-41	0.301909	0.271	0.167	1.17088e-36
SF3B2	2.51482e-39	0.301906	0.417	0.327	5.40183e-35
ATP5IF1	3.81195e-46	0.30064	0.473	0.368	8.18806e-42
KRTCAP2	6.83258e-40	0.300006	0.417	0.321	1.46764e-35
LRMP	4.00517e-42	0.299492	0.264	0.157	8.60311e-38
ELOB	3.87777e-49	0.295699	0.543	0.456	8.32946e-45
SEC62	1.5928e-68	0.295687	0.711	0.606	3.42132e-64
LYL1	9.77598e-31	0.294816	0.255	0.168	2.09988e-26
PSMD8	2.43428e-40	0.292352	0.315	0.21	5.22884e-36
SON	1.02033e-87	0.290016	0.86	0.811	2.19168e-83
COPS9	2.05767e-40	0.288865	0.355	0.252	4.41988e-36
COX7A2L	2.38435e-34	0.288672	0.362	0.274	5.12158e-30
SRP9	2.12214e-38	0.288551	0.298	0.194	4.55835e-34
PSMB8-AS1	2.11732e-36	0.288359	0.29	0.19	4.548e-32
PTP4A2	2.28072e-38	0.287987	0.455	0.364	4.89899e-34
WDR83OS	6.20056e-38	0.287935	0.328	0.226	1.33188e-33
NDUFS7	3.56083e-36	0.286586	0.284	0.187	7.64867e-32
BAX	2.51833e-24	0.286295	0.316	0.244	5.40938e-20
UQCR11	1.50698e-52	0.284401	0.58	0.495	3.237e-48
TRIR	1.50389e-56	0.283443	0.668	0.597	3.23036e-52
ST6GAL1	2.64134e-36	0.282387	0.261	0.162	5.67359e-32
ATRAID	9.54471e-35	0.282256	0.305	0.21	2.0502e-30
YY1	2.30179e-34	0.281508	0.304	0.209	4.94425e-30
SRP19	1.36236e-33	0.280066	0.3	0.208	2.92635e-29
DCTN3	5.38379e-40	0.27938	0.257	0.153	1.15644e-35
NDUFA13	2.57819e-42	0.279027	0.452	0.35	5.53796e-38
PSMB3	4.91348e-39	0.278813	0.31	0.205	1.05541e-34
BRD2	3.31796e-33	0.278647	0.431	0.347	7.12698e-29
BLOC1S4	2.54048e-33	0.278512	0.258	0.167	5.45695e-29
UQCRQ	9.48659e-34	0.278302	0.391	0.3	2.03772e-29
UPF3A	4.76433e-35	0.276808	0.288	0.19	1.02338e-30
HNRNPD	3.70106e-35	0.275505	0.413	0.322	7.94987e-31
PET100	9.84654e-36	0.275152	0.397	0.304	2.11504e-31
LIMD2	2.17885e-57	0.274767	0.712	0.656	4.68017e-53
RBX1	1.49759e-36	0.273949	0.317	0.215	3.21682e-32
PKIG	4.11437e-31	0.273815	0.392	0.307	8.83766e-27
PARP1	3.26587e-33	0.270995	0.385	0.292	7.01509e-29
PKM	7.15801e-26	0.270843	0.334	0.263	1.53754e-21
ATP5F1A	3.67194e-33	0.270206	0.381	0.294	7.88733e-29
LSP1	4.76276e-38	0.270074	0.532	0.454	1.02304e-33
RSBN1L	2.01792e-35	0.269932	0.291	0.189	4.33448e-31
ISCU	4.64819e-35	0.267989	0.488	0.41	9.98431e-31
ENSA	5.84746e-32	0.267418	0.43	0.353	1.25604e-27
MOB3A	1.48646e-23	0.267334	0.305	0.236	3.19292e-19
PSMB4	7.87869e-27	0.266763	0.262	0.184	1.69234e-22
MPHOSPH8	1.23981e-32	0.266504	0.412	0.324	2.66312e-28
MRPL55	2.16754e-32	0.265994	0.295	0.203	4.65588e-28
OCIAD2	2.7143e-27	0.26558	0.308	0.229	5.83031e-23
SUPT4H1	1.63368e-29	0.262317	0.261	0.176	3.50914e-25
PDIA6	1.27561e-25	0.262251	0.271	0.196	2.74002e-21
NT5C	1.85163e-24	0.261847	0.298	0.225	3.9773e-20
APBB1IP	1.32647e-29	0.261776	0.289	0.201	2.84926e-25
SKIL	3.02958e-29	0.261622	0.381	0.294	6.50753e-25
PPP3CA	2.88868e-24	0.261611	0.348	0.275	6.20488e-20
RBMX	4.22725e-35	0.260534	0.565	0.501	9.08013e-31
NDUFB7	1.76906e-29	0.260187	0.305	0.22	3.79994e-25
HIST1H1C	1.97198e-13	0.259562	0.375	0.331	4.23581e-09
STAT3	2.36829e-29	0.258928	0.266	0.181	5.08708e-25
SRSF6	3.72433e-24	0.258711	0.3	0.225	7.99987e-20
IDS	1.19327e-13	0.258614	0.443	0.409	2.56314e-09
SMDT1	1.64008e-38	0.258	0.641	0.588	3.5229e-34
MRFAP1	4.79052e-30	0.25729	0.411	0.332	1.029e-25
REEP5	1.62183e-31	0.255775	0.277	0.185	3.48369e-27
MYL6	2.04266e-51	0.255302	0.731	0.685	4.38762e-47
NDUFAF8	6.23508e-28	0.253951	0.265	0.183	1.33929e-23
NR3C1	4.57988e-27	0.252723	0.262	0.181	9.83759e-23
KRT10	3.23299e-38	0.252214	0.535	0.456	6.94446e-34
UQCRFS1	2.51152e-25	0.251699	0.349	0.274	5.39475e-21
IER2	4.8383e-69	-0.251296	0.578	0.756	1.03927e-64
RPL15	5.12797e-263	-0.251472	0.996	0.993	1.10149e-258
BDP1	5.08804e-56	-0.253091	0.164	0.294	1.09291e-51
RPL22	5.61499e-202	-0.253177	0.981	0.989	1.2061e-197
IFRD1	7.02845e-42	-0.253913	0.205	0.327	1.50971e-37
FNBP4	1.23939e-60	-0.254234	0.236	0.39	2.66221e-56
DUSP1	4.87432e-64	-0.255736	0.778	0.896	1.047e-59
ANKRD44	1.60238e-59	-0.257094	0.192	0.335	3.44192e-55
PRPF4B	1.68327e-55	-0.257707	0.288	0.448	3.61567e-51
DDX5	1.28126e-106	-0.260498	0.916	0.963	2.75214e-102
PTP4A1	2.96599e-68	-0.262962	0.178	0.329	6.37094e-64
RPS8	0	-0.263153	0.999	0.996	0
PABPC1	2.66075e-98	-0.265794	0.811	0.906	5.71529e-94
DEGS1	1.63086e-72	-0.266941	0.118	0.251	3.50309e-68
RPL18	0	-0.271422	0.995	0.991	0
RPL37	0	-0.271549	0.998	0.997	0
RPL13A	0	-0.272752	1	0.999	0
RACK1	5.79926e-184	-0.2752	0.96	0.984	1.24568e-179
RPLP0	2.4105e-148	-0.278882	0.927	0.97	5.17775e-144
ACAP1	3.8843e-64	-0.280333	0.214	0.37	8.34347e-60
HVCN1	1.11023e-38	-0.286234	0.245	0.356	2.38478e-34
CYLD	5.57546e-73	-0.286987	0.158	0.306	1.19761e-68
PPDPF	1.52188e-81	-0.288833	0.348	0.552	3.269e-77
SMAP2	3.65194e-66	-0.292188	0.503	0.667	7.84436e-62
ELF1	1.1837e-69	-0.292222	0.431	0.611	2.54258e-65
RPL14	4.6681e-290	-0.29258	0.987	0.993	1.00271e-285
2022-09-07	1.49749e-54	-0.292596	0.388	0.539	3.2166e-50
C12orf57	2.51361e-36	-0.293838	0.443	0.574	5.39923e-32
IER5	5.32446e-18	-0.29402	0.369	0.46	1.14369e-13
RPL6	8.10762e-271	-0.29405	0.987	0.988	1.74152e-266
RPS11	0	-0.294175	0.997	0.997	0
RPL39	0	-0.294431	0.999	0.993	0
SRGN	2.89375e-57	-0.294556	0.204	0.347	6.21577e-53
PDLIM1	1.5831e-84	-0.295042	0.15	0.307	3.4005e-80
SF3B5	5.89074e-84	-0.297478	0.27	0.459	1.26533e-79
UQCRB	9.30694e-91	-0.298082	0.616	0.774	1.99913e-86
RNF19A	1.54331e-77	-0.29838	0.14	0.286	3.31502e-73
TPT1	0	-0.302872	0.998	0.994	0
NR4A2	6.21264e-59	-0.303461	0.302	0.46	1.33448e-54
RPL19	0	-0.303728	0.999	0.996	0
NBEAL1	1.57508e-95	-0.304954	0.109	0.258	3.38327e-91
TSPYL2	1.07346e-68	-0.305161	0.122	0.252	2.30579e-64
TRA2A	8.55327e-71	-0.305552	0.38	0.564	1.83724e-66
BZW1	6.99955e-73	-0.306483	0.249	0.418	1.5035e-68
HIST1H4C	3.50087e-76	-0.307007	0.275	0.46	7.51988e-72
CENPC	9.59344e-84	-0.309192	0.13	0.278	2.06067e-79
RPL13	0	-0.310774	1	0.999	0
CCR7	9.1045e-39	-0.310851	0.306	0.424	1.95565e-34
MYCBP2	2.09251e-82	-0.312108	0.251	0.436	4.4947e-78
RPSA	6.01858e-277	-0.315628	0.979	0.986	1.29279e-272
ARL4A	2.67158e-66	-0.316076	0.259	0.419	5.73855e-62
JUN	5.61338e-71	-0.318307	0.791	0.921	1.20575e-66
RPL29	0	-0.319597	0.99	0.994	0
RPLP2	0	-0.321619	0.999	0.998	0
GCC2	4.11838e-86	-0.322532	0.213	0.39	8.84627e-82
RNASET2	4.69726e-95	-0.324151	0.406	0.613	1.00897e-90
CDC40	2.13477e-113	-0.325249	0.109	0.277	4.58549e-109
RPL22L1	2.21208e-64	-0.325556	0.394	0.565	4.75154e-60
CMTM6	3.80133e-90	-0.326257	0.248	0.438	8.16525e-86
RIPOR2	6.46113e-75	-0.326473	0.311	0.492	1.38785e-70
SP140L	1.18545e-94	-0.32667	0.115	0.265	2.54634e-90
RPS15A	0	-0.326761	0.999	0.996	0
TSTD1	1.87587e-86	-0.327225	0.292	0.486	4.02938e-82
RPL4	1.25338e-231	-0.330486	0.935	0.968	2.69226e-227
RPL38	0	-0.331872	0.992	0.994	0
RPL26	0	-0.332407	0.997	0.994	0
MYL12A	1.5855e-64	-0.333192	0.451	0.602	3.40564e-60
BASP1	2.032e-60	-0.33344	0.264	0.412	4.36474e-56
COX4I1	1.33497e-147	-0.333488	0.804	0.918	2.86752e-143
RPS2	0	-0.336351	0.999	0.996	0
IGHA1	1.36521e-53	-0.341026	0.551	0.715	2.93248e-49
SRSF7	8.62659e-75	-0.34118	0.534	0.707	1.85299e-70
TMSB4X	8.59555e-123	-0.343846	0.973	0.992	1.84632e-118
RPL21	0	-0.34467	1	0.997	0
RPL30	0	-0.347376	0.998	0.996	0
PRR7	3.09931e-103	-0.349228	0.108	0.263	6.65732e-99
HLA-DMB	9.14075e-95	-0.349587	0.397	0.61	1.96343e-90
MIS18BP1	6.02972e-108	-0.352653	0.111	0.271	1.29518e-103
IKZF1	1.66327e-100	-0.352795	0.149	0.319	3.5727e-96
JMJD1C	1.22388e-77	-0.352838	0.334	0.513	2.62889e-73
TAGLN2	6.61707e-117	-0.354327	0.312	0.542	1.42135e-112
CD24	3.39479e-101	-0.354505	0.17	0.352	7.292e-97
TWISTNB	3.86203e-125	-0.359921	0.106	0.279	8.29564e-121
RPL23	0	-0.36414	0.978	0.991	0
RPS25	0	-0.365562	0.998	0.996	0
BCL2A1	1.86874e-95	-0.371224	0.213	0.4	4.01405e-91
LCP1	4.22613e-117	-0.371893	0.111	0.278	9.07773e-113
PHF20	8.06238e-112	-0.37247	0.202	0.399	1.7318e-107
RPL28	0	-0.373671	0.998	0.998	0
SLC38A1	1.41603e-111	-0.376184	0.144	0.321	3.04163e-107
RPLP1	0	-0.378028	1	0.996	0
NBPF14	1.27417e-124	-0.378681	0.113	0.288	2.73691e-120
NFKB2	2.21151e-134	-0.381169	0.117	0.305	4.75033e-130
ITSN2	2.11228e-115	-0.385135	0.212	0.415	4.53717e-111
GGNBP2	6.60609e-107	-0.390794	0.318	0.53	1.41899e-102
IQGAP1	2.61065e-105	-0.391125	0.363	0.577	5.60767e-101
IGHG2	7.69562e-154	-0.391279	0.095	0.284	1.65302e-149
DBI	4.48608e-58	-0.392649	0.265	0.404	9.6361e-54
CCNH	5.14414e-130	-0.39625	0.112	0.29	1.10496e-125
CELF2	2.68564e-128	-0.399466	0.191	0.402	5.76876e-124
RPS13	0	-0.402032	0.993	0.991	0
NR4A1	1.83017e-130	-0.404241	0.109	0.288	3.93119e-126
EZR	5.05912e-134	-0.405053	0.472	0.707	1.0867e-129
2022-03-01	1.77423e-129	-0.406294	0.209	0.431	3.81105e-125
RAB11FIP1	1.2497e-138	-0.406666	0.118	0.307	2.68435e-134
RPS7	0	-0.406918	0.987	0.99	0
MT-ND3	6.38655e-294	-0.407147	0.926	0.985	1.37183e-289
TAF1D	9.74305e-114	-0.409083	0.377	0.599	2.09281e-109
CHMP1B	9.53394e-73	-0.412307	0.286	0.448	2.04789e-68
HSP90AA1	2.59907e-78	-0.414147	0.798	0.882	5.58281e-74
NSD3	3.40853e-136	-0.415427	0.22	0.443	7.32153e-132
RPS17	0	-0.415803	0.985	0.988	0
RPS21	0	-0.417877	0.982	0.993	0
TXNIP	3.2229e-107	-0.419165	0.819	0.902	6.9228e-103
YBX1	4.87193e-195	-0.419401	0.688	0.87	1.04649e-190
CCNL1	2.63434e-129	-0.419576	0.644	0.812	5.65857e-125
USP12	9.14718e-129	-0.423834	0.13	0.315	1.96482e-124
RPS29	0	-0.424985	0.999	0.998	0
ZFAND5	3.2315e-63	-0.425209	0.278	0.421	6.94126e-59
CLEC2D	1.10745e-135	-0.4253	0.124	0.312	2.37881e-131
RPL27	0	-0.428224	0.991	0.994	0
STX7	2.11053e-160	-0.429214	0.075	0.252	4.53342e-156
YME1L1	7.3186e-77	-0.429347	0.237	0.408	1.57203e-72
ZFC3H1	3.04217e-174	-0.429469	0.084	0.276	6.53457e-170
RPL32	0	-0.429666	0.999	0.997	0
HLA-DPA1	1.90096e-273	-0.431654	0.822	0.968	4.08325e-269
CYB561A3	1.01418e-159	-0.432729	0.101	0.292	2.17845e-155
PARP14	7.96443e-137	-0.433961	0.145	0.343	1.71076e-132
RPS9	0	-0.43942	0.981	0.993	0
AMD1	1.69447e-145	-0.440462	0.144	0.352	3.63972e-141
NFKB1	1.72933e-117	-0.441068	0.105	0.265	3.7146e-113
RCN2	2.52985e-140	-0.44229	0.159	0.366	5.43413e-136
PIK3IP1	1.15943e-129	-0.450206	0.227	0.445	2.49046e-125
SNX3	1.06595e-148	-0.451859	0.308	0.553	2.28966e-144
VIM	6.2509e-104	-0.452442	0.434	0.629	1.34269e-99
FAM129C	1.23005e-169	-0.453073	0.106	0.312	2.64215e-165
HSP90AB1	7.39922e-147	-0.458652	0.749	0.882	1.58935e-142
EEF1A1	0	-0.459333	0.998	0.998	0
NAP1L1	4.4096e-228	-0.460019	0.712	0.894	9.47183e-224
CD52	5.7168e-302	-0.460342	0.805	0.974	1.22797e-297
RPS24	0	-0.462285	0.978	0.991	0
RPS20	0	-0.462343	0.994	0.995	0
RPS5	0	-0.462536	0.979	0.99	0
WHAMM	2.23413e-154	-0.465694	0.136	0.344	4.79891e-150
KDM6B	2.07607e-146	-0.466243	0.164	0.376	4.4594e-142
AL121944.1	1.21743e-126	-0.468758	0.145	0.335	2.61504e-122
OFD1	1.10948e-172	-0.468851	0.143	0.368	2.38317e-168
TCOF1	1.18028e-132	-0.469012	0.151	0.348	2.53523e-128
UVRAG	3.13365e-230	-0.469834	0.073	0.293	6.73109e-226
HLA-DRA	0	-0.471806	0.932	0.989	0
RPL27A	0	-0.474473	0.998	0.995	0
AFF3	5.11736e-219	-0.4783	0.081	0.305	1.09921e-214
TMEM123	1.31798e-154	-0.482281	0.144	0.354	2.83102e-150
MTPN	1.11224e-170	-0.487013	0.229	0.48	2.38909e-166
FCER2	1.49806e-107	-0.489579	0.219	0.401	3.21784e-103
RPL31	0	-0.489955	0.992	0.996	0
SP100	3.01627e-155	-0.491479	0.283	0.53	6.47895e-151
MEF2C	5.34461e-83	-0.500806	0.43	0.589	1.14802e-78
ZFAS1	9.32349e-227	-0.50266	0.681	0.867	2.00268e-222
RNMT	4.20045e-162	-0.504179	0.253	0.503	9.02256e-158
LINC01215	4.49386e-213	-0.511101	0.081	0.293	9.65281e-209
DDX24	4.87327e-156	-0.516987	0.412	0.647	1.04678e-151
RPS23	0	-0.517735	0.998	0.997	0
MARCKSL1	4.47248e-258	-0.518224	0.047	0.253	9.60689e-254
FTH1	0	-0.519498	0.953	0.98	0
BLK	0	-0.524538	0.054	0.299	0
RPL18A	0	-0.528133	0.997	0.996	0
TMEM107	7.82972e-89	-0.532898	0.141	0.293	1.68182e-84
CHD1	1.38269e-201	-0.535343	0.156	0.404	2.97002e-197
AREG	2.57929e-249	-0.540001	0.07	0.297	5.54031e-245
IDI1	2.6158e-173	-0.544053	0.211	0.454	5.61875e-169
PNISR	2.03552e-246	-0.560071	0.541	0.803	4.37231e-242
HLA-DPB1	0	-0.560163	0.802	0.972	0
CD74	0	-0.563536	0.986	0.996	0
RPL12	0	-0.569673	0.982	0.996	0
ELOVL5	0	-0.582415	0.043	0.291	0
SMCHD1	9.33741e-210	-0.582801	0.289	0.573	2.00567e-205
FCRL1	1.77014e-272	-0.585813	0.06	0.287	3.80227e-268
BCLAF1	2.69736e-245	-0.588088	0.23	0.534	5.79393e-241
ZFP36	2.66986e-237	-0.597419	0.573	0.828	5.73485e-233
HSPB1	1.35123e-78	-0.605947	0.16	0.306	2.90245e-74
TMSB10	0	-0.612852	0.963	0.997	0
IGLC2	4.73503e-52	-0.619821	0.579	0.698	1.01708e-47
CD48	8.58327e-305	-0.624257	0.434	0.748	1.84369e-300
PNRC1	0	-0.63129	0.697	0.926	0
ZFP36L1	5.09941e-242	-0.632519	0.248	0.554	1.09535e-237
DNTT	0	-0.634944	0.006	0.264	0
ATF7IP	0	-0.670458	0.111	0.401	0
TUBA1A	1.20799e-237	-0.683766	0.213	0.504	2.59476e-233
IGHG4	0	-0.692529	0.204	0.549	0
SLC2A3	0	-0.693167	0.033	0.307	0
CALHM6	0	-0.703178	0.046	0.353	0
EVL	0	-0.722198	0.03	0.341	0
TCL1A	1.23243e-214	-0.725938	0.07	0.27	2.64727e-210
ADAM28	0	-0.727363	0.069	0.38	0
LRRFIP1	0	-0.731382	0.118	0.459	0
TNFAIP3	0	-0.732833	0.099	0.396	0
CD55	0	-0.735154	0.19	0.542	0
RHOH	0	-0.740998	0.138	0.569	0
REL	0	-0.741315	0.426	0.767	0
DDX21	0	-0.743497	0.382	0.718	0
CD83	1.26642e-289	-0.74595	0.499	0.809	2.72027e-285
ARID5B	0	-0.749906	0.125	0.445	0
EAF2	3.07589e-302	-0.75857	0.095	0.36	6.60702e-298
MYADM	0	-0.75868	0.018	0.271	0
STK17A	0	-0.788993	0.243	0.607	0
CD69	0	-0.79913	0.338	0.911	0
PLPP5	0	-0.800966	0.059	0.339	0
ZNF331	1.79807e-280	-0.812748	0.158	0.448	3.86226e-276
LINC01857	0	-0.816211	0.032	0.329	0
SELL	0	-0.823898	0.01	0.295	0
MAP3K8	0	-0.826241	0.082	0.426	0
EGR1	0	-0.865745	0.037	0.27	0
HLA-DRB1	0	-0.869134	0.813	0.986	0
LINC00926	0	-0.918312	0.188	0.599	0
DUSP2	0	-0.92396	0.085	0.412	0
IL4R	0	-0.929043	0.026	0.322	0
FOSB	0	-0.939696	0.206	0.602	0
PLAC8	0	-0.972707	0.06	0.461	0
IRF8	0	-0.989759	0.125	0.586	0
HLA-DQA1	0	-1.02299	0.371	0.848	0
LTB	0	-1.11998	0.361	0.829	0
RPS12	0	-1.13719	0.992	0.997	0
IGLC3	0	-1.54903	0.192	0.525	0
HLA-DQB1	0	-1.64862	0.389	0.962	0
FOS	0	-2.11914	0.091	0.696	0
