# Supplementary material for: Single-cell transcriptome analysis reveals stem cell-like subsets in the progression of Waldenström’s macroglobulinemia
Source: Exp Hematol Oncol. 2023 Feb 17;12:18. doi: 10.1186/s40164-023-00382-6 (PMC9936698; doi:10.1186/s40164-023-00382-6)
Supplement: Supplementary file 4 — Additional file 4. Differentially expressed genes of plasma cells. [file 40164_2023_382_MOESM4_ESM.xlsx]

## Sheet: WM_NC
	p_val	avg_log2FC	pct.1	pct.2	p_val_adj
IGHM	2.38749e-146	2.79179	0.965	0.632	5.12833e-142
JCHAIN	1.02847e-83	1.68215	0.898	0.563	2.20915e-79
CD79A	3.69406e-92	1.52015	0.89	0.604	7.93484e-88
DUSP22	1.30332e-72	1.24879	0.523	0.178	2.79952e-68
IGHV6-1	3.19655e-103	1.07554	0.33	0.013	6.86618e-99
CD79B	1.29158e-30	1.03476	0.652	0.494	2.77432e-26
IGKC	9.33103e-59	0.942425	0.998	0.956	2.0043e-54
B2M	4.22381e-95	0.928456	1	0.964	9.07275e-91
HLA-A	9.13481e-26	0.817686	0.879	0.756	1.96216e-21
DNAJB9	1.5849e-30	0.76162	0.697	0.478	3.40436e-26
RPL10	2.54779e-23	0.699021	0.995	0.978	5.47266e-19
TMEM59	3.38986e-46	0.695691	0.864	0.615	7.28142e-42
PFN1	1.02026e-24	0.672923	0.695	0.515	2.19151e-20
SELENOM	1.64242e-41	0.663388	0.73	0.479	3.52791e-37
LY96	3.15443e-41	0.655075	0.596	0.347	6.77571e-37
GPR183	1.17307e-42	0.651877	0.287	0.068	2.51976e-38
TMED2	2.651e-39	0.650686	0.719	0.477	5.69434e-35
PRDX4	6.43379e-46	0.624066	0.872	0.642	1.38198e-41
CUTA	4.95414e-33	0.611708	0.801	0.578	1.06415e-28
BTG2	0.00504493	0.596894	0.378	0.469	1
IGKV4-1	1.31264e-63	0.594292	0.499	0.157	2.81954e-59
MANF	2.09589e-30	0.591186	0.813	0.591	4.50197e-26
ATP6V0B	7.07004e-39	0.590426	0.638	0.398	1.51864e-34
SEC61G	8.01829e-31	0.578417	0.896	0.674	1.72233e-26
ATP5MC2	7.2267e-29	0.57512	0.796	0.587	1.5523e-24
IGLL5	0.000370388	0.572796	0.375	0.302	1
NDUFA4	1.64173e-26	0.558526	0.801	0.599	3.52643e-22
IGHA2	6.70693e-10	0.542983	0.233	0.382	1.44065e-05
CD52	9.78103e-13	0.54197	0.332	0.204	2.10097e-08
PIM2	7.18168e-11	0.539637	0.472	0.358	1.54263e-06
SSR2	6.60902e-17	0.537311	0.831	0.66	1.41962e-12
RPN2	6.3562e-31	0.527926	0.737	0.515	1.36531e-26
DYNLL1	2.61102e-26	0.520624	0.663	0.441	5.60847e-22
SPCS2	2.37492e-31	0.517072	0.912	0.685	5.10132e-27
MS4A1	4.69065e-35	0.510463	0.281	0.078	1.00755e-30
OSTC	2.87189e-20	0.50679	0.59	0.431	6.16882e-16
PIM1	3.029e-09	0.503039	0.335	0.242	6.5063e-05
LGALS1	2.22152e-15	0.493785	0.729	0.572	4.77182e-11
PMAIP1	2.78651e-05	0.481786	0.407	0.322	0.598542
ARF4	1.89437e-20	0.476166	0.592	0.418	4.06911e-16
PSME2	2.46736e-14	0.475973	0.496	0.36	5.29988e-10
OST4	3.57647e-26	0.467621	0.892	0.655	7.68225e-22
C4orf3	3.70564e-24	0.467076	0.593	0.4	7.95971e-20
COX7C	1.78858e-17	0.462964	0.868	0.706	3.84187e-13
PPIB	2.70622e-12	0.462277	0.903	0.708	5.81295e-08
CLIC1	2.09823e-07	0.458398	0.582	0.498	0.00450699
CHCHD2	1.52079e-15	0.455592	0.769	0.61	3.26665e-11
MYDGF	8.82667e-17	0.454421	0.802	0.62	1.89597e-12
FTL	4.25742e-29	0.447352	0.971	0.84	9.14494e-25
SSR3	2.92511e-22	0.443003	0.828	0.636	6.28314e-18
SDF2L1	1.50637e-13	0.442848	0.788	0.655	3.23569e-09
SSR4	4.28931e-28	0.442463	0.997	0.968	9.21343e-24
IGLV3-1	5.97848e-10	0.440742	0.349	0.238	1.28418e-05
RPS4Y1	3.74526e-37	0.439579	0.475	0.185	8.04482e-33
TRMT112	2.56481e-17	0.431191	0.689	0.527	5.5092e-13
PTP4A3	3.31536e-49	0.431079	0.203	0.02	7.12139e-45
EIF1AY	6.33524e-52	0.427861	0.322	0.069	1.36081e-47
SRSF9	2.58868e-15	0.425323	0.534	0.395	5.56048e-11
LY6E	1.17944e-28	0.423186	0.397	0.189	2.53343e-24
CD63	3.95733e-24	0.421023	0.828	0.631	8.50035e-20
TXNDC15	9.01322e-24	0.418966	0.509	0.316	1.93604e-19
DERL3	2.86018e-18	0.413594	0.89	0.736	6.14368e-14
CRELD2	1.25006e-13	0.41339	0.64	0.499	2.68514e-09
SERP1	2.23796e-13	0.413328	0.837	0.667	4.80713e-09
LAPTM4A	7.95438e-18	0.412521	0.515	0.356	1.7086e-13
ERH	1.75186e-16	0.410537	0.48	0.327	3.76299e-12
ITM2B	4.96126e-21	0.410477	0.831	0.605	1.06568e-16
EIF3E	3.01827e-20	0.409445	0.627	0.441	6.48325e-16
TMBIM6	5.22958e-16	0.409422	0.788	0.63	1.12331e-11
SELENOT	2.25164e-18	0.409381	0.517	0.362	4.83653e-14
RPL36AL	5.21022e-13	0.407686	0.923	0.778	1.11915e-08
NDUFB1	6.48472e-19	0.407189	0.601	0.436	1.39292e-14
ALG5	5.38225e-21	0.406459	0.455	0.288	1.15611e-16
ATP5MF	8.35644e-14	0.400776	0.563	0.436	1.79496e-09
UQCRQ	4.15236e-15	0.399855	0.742	0.578	8.91927e-11
CDK2AP2	2.03857e-13	0.399179	0.472	0.331	4.37884e-09
UQCR10	5.10461e-16	0.398949	0.539	0.395	1.09647e-11
HLA-B	9.04539e-16	0.397033	0.967	0.828	1.94295e-11
PHACTR1	3.92615e-11	0.396791	0.29	0.166	8.43338e-07
SLC25A5	4.67696e-13	0.395751	0.47	0.339	1.00461e-08
PAIP2B	1.63936e-15	0.395493	0.383	0.242	3.52135e-11
CISD2	1.72882e-14	0.392361	0.455	0.321	3.7135e-10
LSP1	6.48605e-13	0.392194	0.419	0.288	1.3932e-08
LDHB	2.88566e-11	0.386239	0.475	0.362	6.19839e-07
GNG5	2.86906e-17	0.383284	0.506	0.349	6.16275e-13
RPS13	5.67315e-17	0.382401	0.952	0.815	1.21859e-12
PDIA4	1.52039e-13	0.381591	0.63	0.488	3.26581e-09
ATP5PO	3.10288e-16	0.3773	0.574	0.422	6.66499e-12
DAD1	2.01787e-16	0.376021	0.71	0.513	4.33438e-12
KDELR2	1.1253e-12	0.366222	0.579	0.453	2.41715e-08
PDIA6	5.4884e-12	0.365268	0.77	0.587	1.17891e-07
RPS3A	1.62427e-05	0.364426	0.974	0.928	0.348894
PDIA3	8.18984e-13	0.364342	0.652	0.5	1.75918e-08
XBP1	4.41401e-09	0.361155	0.935	0.84	9.48128e-05
HLA-DPA1	1.32065e-07	0.359955	0.335	0.246	0.00283676
PSMA2	3.44879e-15	0.358564	0.48	0.334	7.408e-11
RGS16	1.15022e-09	0.358209	0.198	0.104	2.47067e-05
RPLP0	6.55153e-13	0.356558	0.973	0.906	1.40727e-08
PSMB9	9.81792e-11	0.355789	0.451	0.343	2.10889e-06
NDUFB11	7.7425e-12	0.355676	0.713	0.591	1.66309e-07
RABAC1	5.15044e-13	0.355014	0.804	0.648	1.10631e-08
CD53	5.23013e-09	0.353727	0.434	0.335	0.000112343
RPL41	2.11949e-13	0.352507	0.998	0.972	4.55267e-09
FTH1	4.32111e-20	0.350746	0.922	0.771	9.28175e-16
TMBIM4	6.29199e-17	0.345844	0.557	0.391	1.35152e-12
TMEM208	3.95128e-17	0.342782	0.534	0.368	8.48734e-13
RPL7	3.16713e-16	0.340691	0.968	0.859	6.803e-12
RNF181	2.80768e-15	0.339427	0.472	0.325	6.03089e-11
AC012236.1	2.34387e-16	0.338482	0.311	0.168	5.03463e-12
LAGE3	2.49482e-15	0.338145	0.289	0.158	5.35888e-11
COX6A1	3.9245e-12	0.3365	0.708	0.573	8.42983e-08
CFL1	1.39186e-07	0.332652	0.619	0.539	0.00298971
FCRLA	1.22256e-09	0.329032	0.212	0.118	2.62605e-05
SNRPG	4.53062e-12	0.326108	0.451	0.329	9.73176e-08
NDUFB4	4.35256e-10	0.326019	0.616	0.506	9.34929e-06
FAM92B	1.29893e-11	0.322213	0.278	0.158	2.79011e-07
BANK1	6.44769e-28	0.319713	0.217	0.058	1.38496e-23
PSME1	1.45369e-10	0.319493	0.667	0.535	3.12253e-06
CALR	4.83304e-05	0.319217	0.729	0.646	1
TMED10	2.52355e-17	0.318689	0.713	0.51	5.42057e-13
ARPC3	2.00176e-10	0.31833	0.59	0.47	4.29977e-06
TRAM1	1.42139e-11	0.318143	0.699	0.549	3.05314e-07
SNU13	9.42627e-10	0.317251	0.627	0.519	2.02476e-05
HLA-DOB	1.61341e-12	0.314231	0.424	0.296	3.46561e-08
RBX1	2.6091e-12	0.309664	0.435	0.314	5.60434e-08
CCND2	1.50493e-17	0.309394	0.128	0.032	3.2326e-13
ATP5MC1	3.09302e-09	0.308313	0.474	0.375	6.64381e-05
RPL9	0.00131768	0.306716	0.965	0.914	1
CD82	1.51071e-30	0.306275	0.195	0.041	3.24501e-26
SH3BGRL3	9.09137e-06	0.305446	0.526	0.46	0.195283
PPP1CA	3.9747e-09	0.304175	0.455	0.365	8.53766e-05
DHRS9	5.85952e-29	0.303639	0.112	0.009	1.25863e-24
NEDD8	1.36239e-08	0.303083	0.483	0.395	0.000292641
REEP5	3.40052e-13	0.302922	0.603	0.459	7.30431e-09
TUBB	9.06946e-07	0.301755	0.303	0.212	0.0194812
JTB	7.59051e-12	0.300662	0.644	0.503	1.63044e-07
PRDX1	2.45315e-10	0.298672	0.671	0.52	5.26936e-06
SPCS3	5.31255e-11	0.297176	0.74	0.599	1.14114e-06
ADI1	8.03732e-10	0.29527	0.399	0.286	1.72642e-05
CIRBP	0.000847181	0.292399	0.746	0.651	1
CNIH1	1.01654e-18	0.291111	0.279	0.133	2.18353e-14
LAMTOR5	1.65986e-10	0.290186	0.41	0.301	3.56538e-06
ERP44	5.40956e-09	0.289428	0.341	0.245	0.000116197
PKM	5.42021e-06	0.288476	0.276	0.2	0.116426
NDUFAB1	2.38175e-09	0.288001	0.367	0.275	5.116e-05
PSMA7	9.57401e-06	0.284652	0.501	0.425	0.20565
TMEM14B	1.578e-10	0.283864	0.364	0.254	3.38954e-06
DERL2	5.09068e-09	0.280516	0.354	0.259	0.000109348
VKORC1	6.41772e-12	0.280511	0.384	0.266	1.37853e-07
PSMB2	1.39189e-09	0.279349	0.317	0.218	2.98978e-05
COX7B	1.74255e-08	0.277141	0.494	0.395	0.000374299
ARPC5L	1.03808e-11	0.276053	0.394	0.264	2.22981e-07
IER3IP1	1.79315e-10	0.275924	0.368	0.261	3.85168e-06
IGHD	3.78685e-63	0.275908	0.426	0.106	8.13415e-59
CD47	2.02136e-15	0.275619	0.343	0.195	4.34188e-11
IGLV6-57	0.975675	0.273209	0.132	0.135	1
TMEM256	7.12924e-11	0.273207	0.514	0.393	1.53136e-06
NME1	8.68359e-07	0.272087	0.293	0.211	0.0186523
SEC61B	0.00128759	0.269974	0.879	0.772	1
FCGR2B	6.14389e-10	0.269792	0.289	0.187	1.31971e-05
NDUFC1	1.27393e-07	0.269291	0.443	0.354	0.0027364
SRP9	8.82033e-11	0.268423	0.344	0.231	1.89461e-06
ATP5MC3	4.15419e-06	0.266499	0.522	0.43	0.0892319
POU2F2	2.22262e-05	0.265475	0.298	0.228	0.47742
CMPK1	2.75607e-12	0.26409	0.317	0.194	5.92003e-08
COX7A2	2.24816e-10	0.263949	0.761	0.605	4.82904e-06
COX8A	1.51144e-06	0.263574	0.569	0.479	0.0324657
RNF5	3.35626e-10	0.263363	0.217	0.123	7.20925e-06
PSMB8	4.33331e-09	0.262301	0.435	0.329	9.30795e-05
SRM	5.92549e-05	0.261502	0.496	0.424	1
GAPDH	0.0334655	0.260286	0.689	0.622	1
ERGIC2	1.31213e-09	0.26022	0.337	0.236	2.81844e-05
FKBP11	6.50237e-11	0.259642	0.967	0.85	1.39671e-06
LSM5	4.3555e-11	0.259572	0.427	0.31	9.35561e-07
PRELID1	4.0551e-10	0.259175	0.595	0.46	8.71035e-06
HERPUD1	0.0575928	0.259066	0.904	0.891	1
CRIP1	7.0821e-17	0.258445	0.26	0.119	1.52124e-12
HINT1	6.98292e-05	0.258279	0.788	0.656	1
PPP1CC	2.63033e-06	0.256473	0.343	0.269	0.0564995
EIF3L	1.13691e-07	0.253699	0.509	0.411	0.00244209
NDUFC2	3.30409e-08	0.253577	0.461	0.366	0.000709718
LSM2	4.8551e-06	0.253397	0.238	0.168	0.104288
PNOC	6.1338e-08	0.252848	0.33	0.241	0.00131754
ATP6V1F	1.87176e-08	0.252593	0.404	0.305	0.000402053
P4HB	2.91956e-07	0.252339	0.67	0.572	0.00627121
S100A13	2.82037e-26	0.251321	0.14	0.024	6.05815e-22
SSR1	7.85326e-08	0.251031	0.388	0.301	0.00168688
NR4A1	1.66613e-14	-0.250005	0.085	0.232	3.57884e-10
SF3B2	2.69063e-07	-0.250043	0.281	0.407	0.00577947
CHD7	1.19688e-07	-0.250091	0.067	0.149	0.0025709
EIF4G1	1.87746e-07	-0.250286	0.096	0.187	0.00403278
BUD23	9.63612e-09	-0.25043	0.246	0.377	0.000206984
SNHG25	0.13272	-0.250525	0.204	0.228	1
METRN	4.51733e-08	-0.25138	0.043	0.119	0.000970322
CCAR1	2.11569e-06	-0.251868	0.07	0.143	0.045445
CASP10	7.12446e-08	-0.251946	0.121	0.22	0.00153033
TUT7	2.43101e-11	-0.251981	0.033	0.129	5.22181e-07
CDC37	3.07071e-07	-0.252473	0.179	0.285	0.00659588
PAXBP1	1.10943e-11	-0.253064	0.018	0.104	2.38305e-07
SOD2	4.11709e-11	-0.25371	0.041	0.141	8.84351e-07
USP8	2.10175e-08	-0.253787	0.112	0.217	0.000451455
MAP2K3	0.00377499	-0.253798	0.116	0.162	1
NFATC2IP	3.0456e-07	-0.254226	0.046	0.117	0.00654194
ITPR2	2.21404e-08	-0.255089	0.041	0.12	0.000475576
RPL27A	3.39603e-08	-0.255213	0.984	0.954	0.000729467
SF1	0.000564956	-0.255775	0.274	0.363	1
PPP2R5C	1.35714e-05	-0.256221	0.207	0.3	0.291514
LRRK1	5.97088e-14	-0.258288	0.038	0.156	1.28255e-09
CCDC69	1.29731e-07	-0.258293	0.185	0.3	0.00278661
MIR155HG	5.59721e-11	-0.258495	0.045	0.145	1.20228e-06
NOP58	2.88092e-07	-0.258531	0.177	0.285	0.00618822
HIST1H2AG	1.47531e-14	-0.258549	0.011	0.111	3.16896e-10
AC026369.3	1.46829e-18	-0.259128	0.01	0.133	3.15388e-14
RNPEPL1	1.19416e-05	-0.259791	0.081	0.148	0.256504
TMF1	2.31017e-12	-0.260711	0.096	0.229	4.96224e-08
GALNT2	8.81117e-08	-0.260891	0.137	0.241	0.00189264
TAF7	1.40932e-08	-0.260917	0.295	0.432	0.000302722
DPP7	0.00153269	-0.262027	0.435	0.51	1
MDK	3.34958e-12	-0.262213	0.209	0.367	7.1949e-08
ATP5F1D	3.35002e-05	-0.262549	0.6	0.669	0.719584
VASP	3.82386e-06	-0.262933	0.113	0.195	0.0821366
GTF2F1	4.2266e-10	-0.263049	0.073	0.178	9.07875e-06
UBR2	1.43806e-09	-0.263097	0.043	0.131	3.08895e-05
PHF14	5.25304e-09	-0.26333	0.096	0.199	0.000112835
RPS29	7.02396e-11	-0.263475	0.978	0.954	1.50875e-06
CYTH4	4.73523e-08	-0.263695	0.077	0.164	0.00101713
TMX4	3.87209e-07	-0.263773	0.08	0.163	0.00831724
CSGALNACT1	4.74628e-25	-0.264167	0	0.153	1.0195e-20
GRB2	6.11762e-07	-0.264318	0.281	0.395	0.0131407
GLCCI1	6.46989e-11	-0.264399	0.088	0.206	1.38973e-06
ST13	4.67296e-06	-0.264522	0.284	0.391	0.100375
RAPGEF1	2.69742e-11	-0.26469	0.029	0.121	5.79405e-07
THAP2	2.29081e-10	-0.265024	0.03	0.116	4.92065e-06
TMEM123	2.54554e-16	-0.265691	0.091	0.25	5.46782e-12
NSMCE3	2.24797e-09	-0.265745	0.094	0.201	4.82865e-05
NDUFB7	8.4133e-05	-0.266002	0.522	0.593	1
TOMM7	7.37874e-11	-0.266314	0.742	0.799	1.58495e-06
RBM33	2.70855e-08	-0.266347	0.08	0.172	0.000581797
ZC3H13	9.60372e-12	-0.266907	0.075	0.195	2.06288e-07
HSPD1	5.377e-10	-0.267967	0.15	0.28	1.15498e-05
TPT1	1.97093e-09	-0.268165	0.965	0.964	4.23355e-05
NPIPB11	1.08728e-10	-0.268209	0.022	0.106	2.33548e-06
CYLD	3.3245e-13	-0.269112	0.072	0.201	7.14102e-09
IRF3	2.10301e-08	-0.269635	0.152	0.265	0.000451727
MAN1A2	5.97873e-14	-0.270872	0.1	0.249	1.28423e-09
NCOR1	1.22751e-07	-0.270948	0.136	0.238	0.00263668
RBM4	2.46066e-09	-0.271051	0.062	0.156	5.28549e-05
TXLNB	1.32071e-22	-0.27127	0.008	0.155	2.8369e-18
RAB21	4.20828e-11	-0.271358	0.077	0.191	9.03938e-07
HOOK2	1.22629e-14	-0.271508	0.03	0.145	2.63408e-10
AC087239.1	1.52663e-08	-0.273289	0.035	0.11	0.000327921
TES	5.05198e-07	-0.273412	0.116	0.208	0.0108517
SNRNP200	3.24521e-10	-0.273811	0.043	0.135	6.97071e-06
PARP14	6.28432e-11	-0.273834	0.053	0.155	1.34987e-06
BBX	4.72026e-11	-0.273836	0.116	0.24	1.01391e-06
RPL7A	2.23504e-12	-0.274279	0.949	0.921	4.80087e-08
ZNF207	3.69307e-06	-0.274981	0.172	0.266	0.0793271
SEC63	1.88721e-13	-0.27509	0.134	0.29	4.05372e-09
EIF4B	1.26204e-07	-0.275585	0.354	0.476	0.00271086
CD24	7.3916e-09	-0.275712	0.029	0.102	0.000158772
RPS3	1.51689e-12	-0.276398	0.96	0.944	3.25829e-08
PHF3	4.77557e-17	-0.276602	0.045	0.187	1.02579e-12
AC026979.2	2.44249e-09	-0.277492	0.03	0.109	5.24646e-05
KAT6B	8.26471e-12	-0.277628	0.038	0.139	1.77526e-07
SPINT2	1.49676e-12	-0.277959	0.231	0.393	3.21503e-08
ARID4A	2.68399e-11	-0.278205	0.065	0.176	5.76521e-07
ODF2L	3.27614e-17	-0.278269	0.035	0.169	7.03715e-13
BACH1	1.02934e-13	-0.278458	0.073	0.207	2.21102e-09
FAM13A	1.56017e-13	-0.278797	0.011	0.105	3.35124e-09
NR3C1	6.7341e-11	-0.279497	0.107	0.232	1.44648e-06
PTP4A1	1.80606e-12	-0.279531	0.113	0.253	3.87941e-08
PLEK	7.88125e-10	-0.279646	0.075	0.178	1.69289e-05
KDM2A	1.20337e-07	-0.280943	0.067	0.149	0.00258483
PDCD4	4.23482e-12	-0.281345	0.148	0.296	9.09639e-08
SYNE1	5.09584e-11	-0.28171	0.018	0.1	1.09459e-06
NEMF	3.17758e-09	-0.281728	0.107	0.215	6.82545e-05
CHD6	6.3462e-13	-0.281839	0.027	0.129	1.36316e-08
TUBA1A	3.54656e-11	-0.282237	0.032	0.124	7.61802e-07
SMARCA5	5.9427e-10	-0.282577	0.112	0.227	1.27649e-05
CCNL2	2.65116e-06	-0.283668	0.086	0.162	0.056947
ORAI2	5.03955e-07	-0.284269	0.185	0.29	0.0108249
NUCKS1	4.80151e-10	-0.284383	0.203	0.341	1.03137e-05
ATF7IP	2.70789e-17	-0.285199	0.035	0.171	5.81654e-13
EWSR1	1.92202e-05	-0.285239	0.161	0.242	0.412851
RB1	3.823e-13	-0.287158	0.059	0.18	8.2118e-09
ITGA6	6.46481e-14	-0.287604	0.032	0.144	1.38864e-09
ASCC3	2.45254e-13	-0.287639	0.033	0.143	5.26806e-09
RPS19	8.63407e-10	-0.288727	0.987	0.975	1.8546e-05
RPL38	2.34571e-10	-0.289026	0.92	0.904	5.03859e-06
DNAJC10	3.20238e-08	-0.289524	0.113	0.214	0.000687872
PURA	6.72416e-12	-0.290078	0.043	0.148	1.44435e-07
VPS13C	2.20758e-12	-0.290386	0.041	0.149	4.74188e-08
EIF1AX	3.27233e-09	-0.290588	0.266	0.402	7.02897e-05
SCAND1	0.000107942	-0.290589	0.447	0.534	1
RBM38	7.90421e-06	-0.290668	0.075	0.143	0.169782
AES	1.64226e-05	-0.291617	0.247	0.337	0.352757
TBC1D9	3.38457e-19	-0.292883	0.041	0.195	7.27005e-15
RNF213	7.84124e-05	-0.293426	0.104	0.166	1
GABARAPL1	3.24368e-09	-0.293563	0.077	0.177	6.96742e-05
CDC5L	5.49634e-14	-0.293989	0.07	0.203	1.18061e-09
CCPG1	1.64497e-09	-0.294179	0.271	0.405	3.5334e-05
TOGARAM1	5.00065e-11	-0.294215	0.04	0.135	1.07414e-06
EPM2AIP1	3.6714e-13	-0.294229	0.057	0.179	7.88618e-09
MERTK	2.23533e-14	-0.294258	0.021	0.128	4.80148e-10
HIST1H2BC	6.88659e-14	-0.294734	0.064	0.193	1.47924e-09
CSPP1	3.21815e-15	-0.29656	0.019	0.13	6.91258e-11
PDK1	3.41844e-08	-0.296861	0.174	0.292	0.00073428
TAGAP	2.23902e-07	-0.29839	0.193	0.3	0.00480942
CEP350	6.72007e-15	-0.299043	0.053	0.182	1.44347e-10
CCDC167	1.06928e-09	-0.299298	0.26	0.402	2.29682e-05
LRRFIP1	1.66938e-14	-0.299952	0.053	0.18	3.58582e-10
MIA3	3.07767e-14	-0.300505	0.118	0.273	6.61083e-10
PLK3	2.24692e-05	-0.300868	0.062	0.122	0.482638
SLTM	2.3119e-10	-0.30134	0.134	0.261	4.96595e-06
MXD1	5.01148e-13	-0.301499	0.019	0.116	1.07647e-08
OTUD6B-AS1	0.000361031	-0.302432	0.201	0.275	1
FKBP8	1.67456e-10	-0.302621	0.247	0.393	3.59696e-06
RPL35	1.49321e-12	-0.302758	0.968	0.95	3.20742e-08
GNG7	3.56667e-11	-0.302857	0.372	0.508	7.6612e-07
EFHD2	5.16732e-15	-0.302999	0.059	0.193	1.10994e-10
MLXIP	8.77432e-11	-0.303703	0.045	0.141	1.88472e-06
TIPARP	5.87771e-15	-0.30417	0.045	0.17	1.26253e-10
NR4A2	7.61447e-05	-0.304492	0.139	0.212	1
RDX	1.24018e-14	-0.305094	0.113	0.267	2.66391e-10
MAFF	1.87119e-13	-0.30645	0.035	0.145	4.01932e-09
UBR5	1.5924e-13	-0.306455	0.019	0.119	3.42047e-09
RANBP2	4.19338e-13	-0.307473	0.045	0.158	9.00737e-09
YPEL5	5.81628e-09	-0.307673	0.47	0.58	0.000124934
TLE3	1.23183e-12	-0.307817	0.067	0.187	2.64596e-08
TERF2IP	6.86874e-09	-0.308982	0.252	0.391	0.000147541
CCNH	2.66681e-09	-0.311014	0.112	0.22	5.72831e-05
RPS24	2.44322e-06	-0.311023	0.917	0.858	0.0524804
CYTIP	6.13932e-08	-0.311513	0.274	0.407	0.00131873
AL021453.1	1.86896e-13	-0.311949	0.01	0.101	4.01453e-09
SYNE2	2.03517e-11	-0.31217	0.07	0.182	4.37154e-07
RIPK2	7.1956e-11	-0.312773	0.043	0.138	1.54561e-06
MUC20-OT1	4.04266e-14	-0.313161	0.105	0.251	8.68363e-10
ATM	1.8526e-11	-0.313516	0.077	0.192	3.97939e-07
TRIM44	2.64134e-13	-0.314526	0.043	0.157	5.6736e-09
RIOK3	3.07621e-17	-0.314734	0.027	0.157	6.60771e-13
AC020916.1	2.01037e-11	-0.31637	0.043	0.145	4.31828e-07
IFI16	3.5603e-12	-0.316541	0.115	0.251	7.64753e-08
MEF2A	5.6417e-17	-0.317248	0.046	0.188	1.21184e-12
CD48	4.50048e-12	-0.317534	0.282	0.432	9.66704e-08
TNFRSF18	1.31583e-13	-0.317648	0.094	0.232	2.8264e-09
DDX46	9.69106e-10	-0.318172	0.195	0.329	2.08164e-05
ITGA4	1.56039e-16	-0.318417	0.043	0.179	3.35173e-12
RPS15	1.37024e-13	-0.318642	0.986	0.968	2.94327e-09
APLP2	1.71659e-20	-0.318668	0.064	0.234	3.68724e-16
ICAM3	7.90331e-10	-0.318766	0.421	0.541	1.69763e-05
BTN3A2	1.81807e-16	-0.319267	0.128	0.301	3.90522e-12
PTPN7	2.76681e-07	-0.319336	0.094	0.181	0.0059431
SNHG7	0.00440839	-0.319517	0.211	0.267	1
KMT2E-AS1	1.7003e-08	-0.3197	0.073	0.164	0.000365224
CSNK1A1	2.7067e-10	-0.319731	0.148	0.278	5.81399e-06
ASXL1	1.92058e-09	-0.320298	0.07	0.168	4.1254e-05
ROCK1	1.18008e-12	-0.320532	0.061	0.178	2.53482e-08
PPP1R2	5.36468e-09	-0.321222	0.226	0.364	0.000115233
RPL22L1	7.44691e-11	-0.321335	0.488	0.601	1.5996e-06
PTPN2	6.50631e-11	-0.321351	0.215	0.364	1.39755e-06
BCL2	6.88679e-11	-0.321892	0.147	0.277	1.47928e-06
USP12	3.41114e-12	-0.322017	0.053	0.162	7.32713e-08
TRABD	1.54106e-05	-0.322069	0.238	0.332	0.331021
TBCEL	7.81394e-09	-0.32235	0.048	0.131	0.000167843
ARL6IP4	9.26142e-08	-0.322971	0.561	0.657	0.00198935
SPTY2D1	4.14235e-21	-0.323174	0.046	0.214	8.89776e-17
STRBP	4.47309e-12	-0.326039	0.093	0.22	9.60819e-08
WHAMM	2.25786e-19	-0.327306	0.041	0.195	4.84989e-15
GTF2I	6.51744e-13	-0.328423	0.091	0.223	1.39995e-08
USP15	1.17333e-12	-0.328562	0.091	0.221	2.52032e-08
ATG2A	5.14779e-11	-0.329097	0.024	0.11	1.10575e-06
PERP	8.95443e-22	-0.329181	0.024	0.18	1.92341e-17
AC245297.3	8.29528e-13	-0.330296	0.053	0.168	1.78183e-08
HIST1H2AH	1.5421e-16	-0.330408	0.006	0.114	3.31244e-12
USP34	1.08262e-11	-0.332345	0.077	0.192	2.32547e-07
SLC25A36	1.40099e-12	-0.332551	0.057	0.173	3.00932e-08
ZBTB43	5.21429e-17	-0.332954	0.029	0.158	1.12003e-12
CTSZ	4.16534e-16	-0.333247	0.161	0.339	8.94714e-12
CDK12	3.51766e-12	-0.333388	0.064	0.178	7.55594e-08
JAK1	1.53379e-13	-0.334845	0.107	0.249	3.29458e-09
ATXN1	9.49573e-17	-0.334887	0.038	0.173	2.03968e-12
RPS20	1.62648e-12	-0.334907	0.946	0.917	3.49369e-08
CDK5RAP3	2.13044e-05	-0.334958	0.201	0.286	0.457619
RALY	3.04664e-14	-0.335315	0.298	0.476	6.54419e-10
ZFAS1	3.48935e-05	-0.335669	0.338	0.422	0.749513
OGA	4.96216e-14	-0.33569	0.059	0.185	1.06587e-09
UBB	8.31583e-08	-0.336035	0.848	0.818	0.00178624
EIF4A2	8.69487e-07	-0.337135	0.523	0.603	0.0186766
RPL37	5.35346e-15	-0.337151	0.946	0.939	1.14992e-10
SREK1	7.73923e-09	-0.337215	0.118	0.224	0.000166239
RALGPS2	1.21614e-10	-0.338026	0.147	0.279	2.61228e-06
DDX3Y	1.52918e-05	-0.338349	0.088	0.154	0.328467
ZNF791	5.51642e-12	-0.338588	0.116	0.249	1.18493e-07
TYMP	1.9827e-05	-0.338944	0.303	0.395	0.425883
MBD4	2.16506e-10	-0.339766	0.155	0.285	4.65055e-06
C12orf45	2.76613e-12	-0.339866	0.214	0.362	5.94164e-08
ANKRD44	4.56514e-11	-0.340175	0.069	0.175	9.80591e-07
DDX6	1.01599e-08	-0.340432	0.174	0.293	0.000218236
CD27	1.03237e-10	-0.340691	0.504	0.615	2.21754e-06
TARSL2	4.79969e-10	-0.341023	0.096	0.207	1.03097e-05
ARID1A	2.44611e-12	-0.342072	0.064	0.18	5.25424e-08
NUDT4	1.81522e-11	-0.342148	0.07	0.183	3.89909e-07
TENT5C	2.59021e-18	-0.342825	0.225	0.44	5.56377e-14
CCDC6	9.58045e-24	-0.344369	0.014	0.174	2.05788e-19
SRSF10	1.32761e-09	-0.34487	0.164	0.289	2.85172e-05
DDX18	4.17497e-07	-0.345685	0.281	0.398	0.00896783
YWHAZ	1.29447e-10	-0.346061	0.356	0.514	2.78052e-06
IGHG3	0.00166899	-0.346151	0.719	0.81	1
FXYD5	4.3184e-10	-0.346594	0.459	0.571	9.27593e-06
ZBTB20	1.97564e-10	-0.346795	0.147	0.272	4.24367e-06
CALM1	8.5173e-10	-0.347172	0.49	0.599	1.82952e-05
PJA2	1.1805e-14	-0.348617	0.088	0.23	2.53571e-10
SRSF5	3.22305e-13	-0.348634	0.477	0.631	6.92312e-09
SAFB2	5.55211e-14	-0.349474	0.089	0.226	1.19259e-09
TUBA1B	7.01355e-13	-0.349536	0.357	0.519	1.50651e-08
CCDC85B	5.85608e-09	-0.350876	0.217	0.342	0.000125789
ZNF644	1.75634e-19	-0.352949	0.038	0.189	3.77261e-15
GAB1	1.93408e-15	-0.353386	0.054	0.189	4.15441e-11
NAP1L1	4.99605e-10	-0.353637	0.419	0.556	1.07315e-05
STK4	4.00013e-12	-0.353648	0.166	0.31	8.59229e-08
LINC01480	0.00028028	-0.35373	0.144	0.207	1
STAT3	6.83436e-08	-0.358103	0.099	0.189	0.00146802
TMSB10	5.94229e-21	-0.358218	0.888	0.909	1.2764e-16
IKZF3	3.75519e-14	-0.359691	0.069	0.2	8.06616e-10
RPLP2	1.40621e-16	-0.359762	0.979	0.961	3.02054e-12
MZT2B	1.57764e-07	-0.360372	0.589	0.669	0.00338877
NIPBL	7.28875e-17	-0.360614	0.051	0.192	1.56562e-12
ILF3	3.75319e-14	-0.36112	0.099	0.242	8.06185e-10
AC004687.1	2.22163e-07	-0.362934	0.08	0.16	0.00477205
TPR	4.13085e-18	-0.363304	0.108	0.283	8.87307e-14
SDR42E2	3.49765e-14	-0.363754	0.024	0.132	7.51296e-10
EEF1D	2.52886e-13	-0.364202	0.901	0.926	5.43199e-09
SBDS	1.15968e-10	-0.364483	0.419	0.56	2.491e-06
ERAP2	1.0738e-11	-0.366828	0.105	0.23	2.30652e-07
TPM3	7.72244e-11	-0.367007	0.226	0.372	1.65878e-06
MED13L	7.02252e-20	-0.367459	0.04	0.194	1.50844e-15
ABHD5	6.17357e-15	-0.367459	0.024	0.135	1.32608e-10
IDI1	6.40059e-10	-0.36807	0.113	0.228	1.37485e-05
RGS2	3.39486e-16	-0.368153	0.22	0.4	7.29215e-12
PCM1	3.69856e-16	-0.369176	0.067	0.212	7.9445e-12
PNP	2.951e-11	-0.369705	0.065	0.173	6.33875e-07
CCDC88C	1.24111e-17	-0.372158	0.064	0.216	2.66591e-13
PPM1N	3.62991e-18	-0.372663	0.005	0.121	7.79705e-14
TRAM2	3.91747e-11	-0.373281	0.059	0.166	8.41473e-07
ZMYND8	4.17539e-17	-0.37349	0.043	0.181	8.96873e-13
NEDD9	3.37926e-23	-0.37393	0.04	0.215	7.25866e-19
DYNC1H1	2.00896e-11	-0.374038	0.07	0.182	4.31524e-07
NAMPT	1.58684e-12	-0.374581	0.115	0.252	3.40853e-08
TAX1BP1	3.60378e-12	-0.374768	0.222	0.381	7.74092e-08
SF3B5	9.31609e-08	-0.375269	0.47	0.556	0.0020011
NCOA3	1.54993e-19	-0.375329	0.08	0.254	3.32924e-15
RGCC	6.89021e-08	-0.375586	0.179	0.282	0.00148002
HIST2H2BE	1.53109e-19	-0.375596	0.041	0.197	3.28877e-15
GCC2	1.72702e-21	-0.376229	0.085	0.27	3.70964e-17
PLEKHG2	1.22857e-12	-0.378087	0.013	0.102	2.63897e-08
KMT2E	1.44357e-11	-0.378602	0.273	0.44	3.1008e-07
USP3	2.65517e-20	-0.378603	0.051	0.215	5.70331e-16
DHX36	2.06214e-13	-0.382003	0.118	0.263	4.42947e-09
AC092683.1	1.44597e-13	-0.383608	0.013	0.107	3.10594e-09
NORAD	1.05025e-17	-0.384155	0.078	0.238	2.25594e-13
MBNL1	3.43521e-20	-0.38426	0.08	0.256	7.37884e-16
ATG12	2.11133e-09	-0.386133	0.132	0.248	4.53513e-05
SNRNP70	3.9078e-08	-0.386677	0.199	0.312	0.000839396
RRP12	8.50916e-15	-0.387089	0.018	0.125	1.82777e-10
ZNF395	2.46685e-12	-0.387381	0.03	0.129	5.2988e-08
DNAJB4	2.80036e-13	-0.387428	0.016	0.112	6.01517e-09
ASH1L	1.58036e-14	-0.387485	0.078	0.214	3.39462e-10
ERC1	3.10733e-19	-0.3876	0.018	0.152	6.67454e-15
EPC1	3.71614e-14	-0.389302	0.155	0.319	7.98226e-10
RNASET2	1.82301e-09	-0.390363	0.427	0.533	3.91584e-05
SPAG9	2.73941e-17	-0.390378	0.03	0.162	5.88426e-13
TNFRSF4	2.7546e-22	-0.390872	0.046	0.218	5.91688e-18
ERO1B	6.36318e-15	-0.390939	0.1	0.248	1.36681e-10
CD38	1.36762e-15	-0.392124	0.306	0.484	2.93764e-11
IFNAR1	3.45088e-21	-0.392944	0.156	0.364	7.41248e-17
SPATS2	1.67329e-13	-0.393415	0.217	0.391	3.59423e-09
SUPT5H	5.73158e-18	-0.393667	0.085	0.251	1.23114e-13
SIK1	4.74288e-14	-0.394422	0.062	0.191	1.01877e-09
FAM133B	4.9494e-12	-0.396166	0.177	0.32	1.06313e-07
PHIP	8.72667e-15	-0.396692	0.065	0.199	1.87449e-10
SRGN	0.000195132	-0.396961	0.719	0.663	1
XRN1	2.60673e-22	-0.397728	0.033	0.197	5.59926e-18
CXCR4	2.61493e-30	-0.398325	0.584	0.838	5.61686e-26
MAP3K8	4.1586e-13	-0.398351	0.072	0.195	8.93268e-09
ATP11B	9.02614e-23	-0.398561	0.019	0.176	1.93881e-18
HNRNPH1	5.82398e-12	-0.398842	0.33	0.495	1.25099e-07
HBA1	3.37113e-09	-0.399353	0.254	0.399	7.24118e-05
TNFRSF13B	2.30518e-21	-0.399673	0.233	0.453	4.95152e-17
SLAMF1	1.62654e-12	-0.400444	0.053	0.165	3.49381e-08
CLIP1	3.40262e-19	-0.400471	0.037	0.184	7.30883e-15
RTN4	1.54277e-10	-0.401656	0.171	0.304	3.31387e-06
HIST1H2BN	1.88322e-10	-0.402149	0.056	0.155	4.04516e-06
CAND1	1.98005e-12	-0.402174	0.065	0.183	4.25315e-08
NOP53	5.68598e-11	-0.402767	0.679	0.756	1.22135e-06
HERC2	3.29041e-18	-0.403185	0.038	0.18	7.0678e-14
CPNE5	4.93277e-09	-0.404086	0.156	0.275	0.000105956
REX1BD	3.4682e-10	-0.405712	0.396	0.521	7.4497e-06
ACTR2	4.33014e-10	-0.405865	0.163	0.29	9.30114e-06
FNIP1	4.66079e-09	-0.406131	0.123	0.227	0.000100114
SNX29	3.02307e-14	-0.4062	0.046	0.166	6.49355e-10
ACTG1	1.0713e-12	-0.407419	0.582	0.675	2.30115e-08
ZNF281	5.67032e-15	-0.407859	0.051	0.179	1.21799e-10
UTRN	8.10121e-17	-0.408618	0.045	0.181	1.74014e-12
MBNL2	2.46505e-17	-0.409596	0.091	0.255	5.29493e-13
KMT2C	1.73112e-16	-0.411798	0.07	0.218	3.71844e-12
CCDC186	2.73032e-20	-0.411998	0.086	0.266	5.86472e-16
UBXN4	2.20012e-16	-0.417077	0.352	0.539	4.72585e-12
ITSN2	1.54494e-14	-0.417716	0.089	0.23	3.31852e-10
TMSB4X	8.50529e-13	-0.418336	0.812	0.848	1.82694e-08
MIS18BP1	1.70656e-22	-0.422057	0.038	0.207	3.66568e-18
AC044849.1	1.03293e-16	-0.42353	0.145	0.321	2.21873e-12
HP1BP3	7.518e-20	-0.423585	0.147	0.343	1.61487e-15
IKZF1	9.60864e-17	-0.423804	0.086	0.242	2.06394e-12
RSF1	1.32604e-17	-0.426436	0.11	0.279	2.84833e-13
RB1CC1	2.93492e-19	-0.427348	0.053	0.21	6.30421e-15
CHD1	6.6421e-19	-0.427492	0.056	0.212	1.42672e-14
HLA-DQB1	1.36499e-09	-0.428482	0.142	0.258	2.93199e-05
SCAF11	1.90023e-14	-0.429759	0.152	0.313	4.08169e-10
RBBP6	8.41457e-11	-0.435049	0.207	0.343	1.80745e-06
SRRM1	1.67221e-18	-0.435814	0.241	0.451	3.59191e-14
TOP1	2.6499e-15	-0.43607	0.241	0.418	5.69199e-11
SNHG9	3.60047e-06	-0.436411	0.375	0.46	0.077338
ARID4B	6.34788e-14	-0.439172	0.132	0.283	1.36353e-09
SYF2	6.33157e-10	-0.440023	0.274	0.413	1.36002e-05
SIAH2	3.28532e-10	-0.442055	0.134	0.253	7.05686e-06
SERTAD2	1.35728e-21	-0.442851	0.035	0.197	2.91544e-17
PRPF38B	2.70085e-16	-0.443739	0.175	0.354	5.80142e-12
ARRDC3	4.77944e-14	-0.444284	0.086	0.222	1.02662e-09
BRD2	3.51495e-12	-0.446584	0.281	0.445	7.55011e-08
BDP1	5.48189e-23	-0.448594	0.035	0.204	1.17751e-18
FNBP4	4.74292e-24	-0.449636	0.075	0.276	1.01878e-19
SELENOS	1.55609e-15	-0.449722	0.724	0.758	3.34248e-11
BPTF	5.85619e-21	-0.45053	0.069	0.244	1.25791e-16
NCL	3.92753e-19	-0.452514	0.375	0.574	8.43634e-15
CSRNP1	3.66048e-19	-0.453749	0.121	0.304	7.86272e-15
BAZ2B	8.23445e-19	-0.45388	0.033	0.176	1.76876e-14
AC025164.1	1.53356e-07	-0.454123	0.053	0.126	0.00329408
NSD3	6.1848e-25	-0.454622	0.123	0.343	1.3285e-20
VMP1	3.79395e-11	-0.455205	0.145	0.279	8.14941e-07
H2AFJ	1.40069e-21	-0.456127	0.118	0.319	3.00869e-17
GGNBP2	2.78334e-14	-0.456499	0.179	0.337	5.97861e-10
SPTBN1	2.79328e-21	-0.45694	0.051	0.22	5.99997e-17
SCAPER	1.80802e-19	-0.457391	0.048	0.202	3.88363e-15
ANKRD36B	4.89789e-18	-0.457629	0.037	0.174	1.05207e-13
HIST1H2BD	5.35803e-12	-0.461094	0.147	0.282	1.15091e-07
SDC1	4.56997e-14	-0.462178	0.378	0.529	9.81629e-10
DNAAF1	1.88209e-19	-0.463014	0.013	0.145	4.04273e-15
TSHZ2	3.48195e-21	-0.463963	0.013	0.155	7.47923e-17
IGLL1	1.65895e-26	-0.464963	0.01	0.18	3.56342e-22
ARID1B	3.0987e-16	-0.466857	0.077	0.223	6.65602e-12
RPS21	2.57075e-18	-0.467351	0.898	0.882	5.52197e-14
ZNF331	9.02901e-12	-0.467554	0.091	0.213	1.93943e-07
CWF19L2	1.0101e-17	-0.467639	0.062	0.213	2.1697e-13
PPP1R15B	1.2808e-23	-0.468169	0.046	0.225	2.75116e-19
IGHG1	6.03256e-25	-0.469975	0.708	0.918	1.29579e-20
CHD4	1.59768e-15	-0.471556	0.083	0.226	3.43182e-11
RPL13A	4.3128e-29	-0.474089	0.99	0.991	9.26389e-25
PNPLA8	1.49255e-16	-0.474731	0.121	0.284	3.20599e-12
FNDC3A	9.66833e-22	-0.477584	0.15	0.36	2.07676e-17
ZC3H12A	2.88231e-19	-0.480734	0.038	0.187	6.19119e-15
KANSL1	2.00359e-19	-0.480992	0.064	0.224	4.30371e-15
EIF3J	2.14637e-15	-0.48175	0.249	0.432	4.61039e-11
TEX14	1.41496e-21	-0.486072	0.002	0.135	3.03932e-17
AFF4	3.91393e-16	-0.486919	0.105	0.259	8.40712e-12
CEBPB	3.2799e-16	-0.487609	0.139	0.308	7.04523e-12
RPS9	2.38234e-32	-0.489061	0.967	0.942	5.11727e-28
RFC1	1.54653e-22	-0.49137	0.115	0.319	3.32195e-18
CAST	5.1522e-27	-0.491835	0.128	0.363	1.10669e-22
RSRC2	2.03866e-19	-0.492196	0.179	0.375	4.37904e-15
U2SURP	5.19063e-26	-0.494202	0.105	0.324	1.11495e-21
DNAJA1	7.18216e-18	-0.494308	0.239	0.438	1.54273e-13
SF3B1	5.78903e-23	-0.494452	0.187	0.414	1.24348e-18
CENPC	1.91864e-23	-0.49572	0.048	0.227	4.12124e-19
GPBP1	5.22554e-21	-0.496542	0.201	0.415	1.12245e-16
EIF2AK3	2.3251e-17	-0.497236	0.083	0.238	4.99433e-13
CHD2	3.9859e-24	-0.498198	0.099	0.306	8.56172e-20
KLHL6	2.04802e-33	-0.498793	0.035	0.264	4.39915e-29
KTN1	6.61751e-21	-0.499726	0.179	0.386	1.42144e-16
CELF2	1.76609e-25	-0.500688	0.07	0.272	3.79357e-21
AC023157.3	3.69728e-14	-0.500721	0.013	0.111	7.94176e-10
N4BP2	5.10884e-22	-0.503001	0.043	0.211	1.09738e-17
POLR2J3.1	9.24313e-15	-0.503259	0.128	0.277	1.98543e-10
RPS23	1.54445e-24	-0.503281	0.962	0.955	3.31748e-20
HBA2	6.52688e-14	-0.503436	0.271	0.463	1.40197e-09
RAB30	1.26818e-27	-0.503949	0.124	0.366	2.72405e-23
TLE1	1.6659e-16	-0.504306	0.139	0.308	3.57834e-12
A1BG	9.54721e-25	-0.50536	0.231	0.465	2.05074e-20
Z93930.2	2.62308e-18	-0.505959	0.057	0.21	5.63438e-14
MIR29B2CHG	1.01947e-11	-0.506689	0.099	0.218	2.18982e-07
FOXO3	2.4274e-27	-0.507564	0.072	0.287	5.21405e-23
LARP1B	3.64703e-19	-0.508091	0.166	0.368	7.83381e-15
N4BP2L2	2.2866e-21	-0.509132	0.212	0.428	4.91162e-17
RPL37A	1.22938e-30	-0.509578	0.963	0.967	2.64071e-26
KMT2A	1.56122e-24	-0.510606	0.073	0.272	3.3535e-20
MKNK2	2.93204e-14	-0.510825	0.078	0.208	6.29802e-10
SFPQ	1.58155e-14	-0.510863	0.258	0.432	3.39716e-10
ZNF821	8.5669e-19	-0.511287	0.032	0.173	1.84017e-14
NUFIP2	1.45294e-22	-0.512304	0.037	0.204	3.12091e-18
RTF1	4.56373e-18	-0.513001	0.209	0.397	9.80288e-14
FAM214A	8.32741e-24	-0.513236	0.07	0.264	1.78873e-19
GOLGA8B	7.06076e-20	-0.51535	0.037	0.187	1.51665e-15
CHD9	1.21977e-20	-0.515566	0.108	0.298	2.62007e-16
ZNF292	6.50682e-23	-0.517057	0.018	0.174	1.39767e-18
TNRC6B	3.57115e-19	-0.51766	0.187	0.387	7.67084e-15
BOD1L1	1.18613e-20	-0.517932	0.057	0.224	2.54781e-16
HMGB2	7.81018e-19	-0.518142	0.107	0.283	1.67763e-14
DDX21	2.872e-21	-0.519613	0.199	0.411	6.16906e-17
SESN1	3.10907e-24	-0.520917	0.016	0.178	6.67829e-20
TTC3	1.11716e-19	-0.521657	0.156	0.349	2.39966e-15
HIST2H2AC	1.12053e-35	-0.52651	0.016	0.243	2.4069e-31
MTDH	1.16022e-20	-0.528928	0.536	0.698	2.49216e-16
RPS11	5.17267e-33	-0.528932	0.955	0.952	1.11109e-28
GADD45A	8.76295e-08	-0.53118	0.212	0.317	0.00188228
HNRNPUL1	5.69618e-15	-0.532405	0.126	0.279	1.22354e-10
MDM4	1.72004e-20	-0.533351	0.155	0.352	3.69465e-16
EIF2AK4	2.77159e-30	-0.534595	0.094	0.333	5.95338e-26
TUBB4B	4.33655e-18	-0.537563	0.242	0.434	9.31491e-14
AHI1	4.27489e-24	-0.539219	0.054	0.24	9.18246e-20
DNAJC1	1.99044e-19	-0.539896	0.392	0.568	4.27546e-15
RNF19A	3.46179e-30	-0.541997	0.048	0.265	7.43593e-26
ATF5	1.00417e-20	-0.545211	0.072	0.245	2.15697e-16
IGKV3-20	2.04903e-07	-0.54839	0.046	0.12	0.00440132
AC096733.2	1.08596e-20	-0.548869	0.029	0.178	2.33265e-16
MARCKS	3.44931e-27	-0.549239	0.203	0.451	7.40911e-23
IRF1	2.44257e-14	-0.549558	0.217	0.391	5.24665e-10
RNMT	1.47726e-18	-0.550208	0.104	0.273	3.17315e-14
IER3	5.75969e-17	-0.551095	0.024	0.148	1.23718e-12
SMAP2	4.38099e-23	-0.551885	0.289	0.507	9.41038e-19
IL6ST	3.2434e-36	-0.554474	0.024	0.259	6.96681e-32
GLUL	1.42417e-30	-0.554802	0.002	0.188	3.05913e-26
MT1X	0.399209	-0.555217	0.136	0.146	1
SGK1	1.40634e-19	-0.561497	0.04	0.191	3.02081e-15
ANKRD36	2.36947e-24	-0.562438	0.037	0.213	5.08962e-20
LUC7L3	6.33863e-15	-0.562964	0.212	0.377	1.36154e-10
RASGRP3	6.15891e-28	-0.563914	0.163	0.409	1.32293e-23
TAF1D	2.04081e-17	-0.564177	0.196	0.379	4.38367e-13
NXF1	6.31018e-17	-0.56496	0.073	0.22	1.35543e-12
INSR	6.81148e-18	-0.56583	0.081	0.238	1.46311e-13
AL031777.3	1.70782e-24	-0.566738	0.037	0.215	3.6684e-20
CSKMT	3.01956e-16	-0.567753	0.027	0.149	6.48602e-12
ILF3-DT	1.21371e-17	-0.567977	0.072	0.226	2.60705e-13
SLAMF7	5.86606e-27	-0.567981	0.322	0.553	1.26003e-22
TP53INP1	5.54274e-31	-0.568397	0.064	0.297	1.19058e-26
NRDC	8.30333e-24	-0.574105	0.12	0.327	1.78356e-19
CDKN1A	1.10646e-19	-0.574405	0.226	0.424	2.37668e-15
HMGB1	7.91171e-25	-0.577644	0.612	0.756	1.69943e-20
ACADVL	6.2159e-21	-0.583692	0.257	0.475	1.33517e-16
TUT4	1.87946e-27	-0.58456	0.075	0.286	4.03709e-23
AL118516.1	1.14878e-18	-0.588022	0.072	0.231	2.46757e-14
ADGRE5	6.86071e-20	-0.589479	0.104	0.283	1.47368e-15
HIST1H2AE	4.25174e-29	-0.590147	0.032	0.235	9.13275e-25
PER1	1.55287e-19	-0.590551	0.053	0.208	3.33557e-15
ATF4	3.03234e-29	-0.595515	0.692	0.826	6.51348e-25
OGT	3.11284e-23	-0.600443	0.088	0.282	6.68638e-19
USP16	5.74059e-26	-0.601145	0.187	0.422	1.23308e-21
ATP2B1-AS1	1.12916e-20	-0.608414	0.085	0.263	2.42544e-16
AC243960.1	5.78487e-28	-0.610987	0.038	0.238	1.24259e-23
PCF11	5.12369e-24	-0.611201	0.116	0.327	1.10057e-19
HBB	1.03802e-25	-0.61168	0.362	0.63	2.22967e-21
MPHOSPH8	2.11025e-27	-0.613888	0.234	0.484	4.53281e-23
LPIN1	1.45094e-28	-0.615647	0.045	0.25	3.11663e-24
FCRL5	6.61902e-20	-0.616154	0.475	0.636	1.42177e-15
EIF5	1.51937e-19	-0.617531	0.352	0.572	3.26361e-15
VPS37B	4.65901e-26	-0.61771	0.118	0.34	1.00075e-21
SMCHD1	3.62877e-28	-0.620935	0.094	0.318	7.7946e-24
MYCBP2	7.7487e-28	-0.622565	0.107	0.333	1.66442e-23
TCF4	3.92863e-21	-0.622569	0.145	0.341	8.43869e-17
CLINT1	1.29745e-31	-0.623819	0.214	0.479	2.78691e-27
ZBTB10	3.00668e-22	-0.627152	0.03	0.189	6.45834e-18
CPEB4	5.4709e-17	-0.627388	0.18	0.352	1.17515e-12
AP002852.1	9.67853e-27	-0.628997	0.016	0.193	2.07895e-22
UPF2	4.56739e-26	-0.629574	0.164	0.403	9.81074e-22
EIF4A3	7.4288e-18	-0.63364	0.096	0.256	1.59571e-13
FNDC3B	6.45495e-30	-0.634159	0.137	0.382	1.38652e-25
HIST1H1E	2.82561e-38	-0.636218	0.011	0.248	6.06942e-34
EIF4E	0.000159686	-0.636799	0.236	0.315	1
IRF4	6.14359e-27	-0.637682	0.062	0.269	1.31964e-22
AP001160.1	1.53636e-21	-0.637859	0.022	0.174	3.3001e-17
BHLHE41	2.80976e-29	-0.641445	0.096	0.331	6.03535e-25
BCL2L11	7.0104e-43	-0.642807	0.038	0.317	1.50583e-38
ZFC3H1	1.6471e-34	-0.643214	0.021	0.243	3.53798e-30
PNN	2.59513e-28	-0.643928	0.161	0.404	5.57434e-24
EIF3A	8.92857e-32	-0.646572	0.182	0.452	1.91786e-27
SON	1.33733e-21	-0.648141	0.485	0.693	2.87258e-17
TPM4	1.71208e-26	-0.649462	0.257	0.49	3.67755e-22
NCOA7	1.15156e-19	-0.653449	0.059	0.22	2.47356e-15
ZFP36L1	9.25842e-27	-0.654043	0.078	0.288	1.98871e-22
AC091271.1	2.26336e-21	-0.656007	0.022	0.171	4.86169e-17
RSRP1	1.80467e-19	-0.657226	0.183	0.371	3.87643e-15
IRF2BP2	3.71861e-24	-0.657323	0.145	0.359	7.98758e-20
CARMIL1	2.40961e-21	-0.658897	0.164	0.363	5.17583e-17
YTHDC1	1.37613e-30	-0.659274	0.142	0.393	2.95593e-26
RHOH	1.40213e-48	-0.659697	0.075	0.403	3.01178e-44
FUS	1.93851e-20	-0.666219	0.279	0.494	4.16392e-16
KCNQ1OT1	1.58363e-23	-0.67619	0.054	0.235	3.40163e-19
ANKRD36C	1.00195e-34	-0.6773	0.013	0.231	2.15218e-30
HNRNPU	6.6883e-25	-0.678845	0.255	0.492	1.43665e-20
RAB11FIP1	9.88874e-38	-0.67992	0.03	0.276	2.1241e-33
FBXW7	2.18954e-34	-0.683304	0.188	0.472	4.70312e-30
AC104024.1	3.72596e-30	-0.685299	0.029	0.235	8.00335e-26
PTK2B	1.11944e-41	-0.685964	0.077	0.37	2.40456e-37
SRSF11	5.35784e-21	-0.690745	0.215	0.416	1.15086e-16
RPL36	7.15577e-43	-0.691246	0.949	0.971	1.53706e-38
WSB1	1.08815e-26	-0.697371	0.108	0.328	2.33736e-22
ZBTB38	5.4714e-38	-0.699468	0.11	0.395	1.17526e-33
IQGAP1	9.3152e-36	-0.706494	0.115	0.383	2.00091e-31
RPS12	1.09033e-45	-0.707958	0.971	0.962	2.34202e-41
EZR	6.75964e-32	-0.708457	0.262	0.519	1.45197e-27
CDV3	1.07679e-35	-0.709074	0.287	0.568	2.31293e-31
ATRX	6.05098e-34	-0.711011	0.132	0.397	1.29975e-29
HEXIM1	4.04735e-20	-0.713764	0.065	0.228	8.69371e-16
DDX3X	1.19836e-28	-0.723754	0.163	0.409	2.57407e-24
ZRANB2	1.18588e-27	-0.725294	0.161	0.395	2.54727e-23
DDX17	4.14842e-33	-0.731617	0.177	0.443	8.91081e-29
PPP1R10	1.68793e-32	-0.732078	0.094	0.343	3.62566e-28
HSP90B1	1.16623e-34	-0.735175	0.912	0.879	2.50507e-30
RPL13	1.76413e-55	-0.73837	0.989	0.993	3.78935e-51
CD55	9.29245e-34	-0.741495	0.185	0.451	1.99602e-29
AMD1	4.91515e-22	-0.741804	0.137	0.335	1.05577e-17
NFKBIZ	1.27677e-32	-0.745436	0.085	0.33	2.7425e-28
AKAP13	6.48625e-32	-0.749714	0.121	0.372	1.39325e-27
DDIT4	2.24698e-33	-0.751255	0.15	0.42	4.82651e-29
UBALD2	4.28534e-26	-0.751485	0.262	0.505	9.2049e-22
MAP1LC3B	3.78085e-29	-0.752689	0.324	0.557	8.12126e-25
ERN1	2.72379e-32	-0.756688	0.134	0.391	5.85069e-28
ANKRD11	3.34021e-33	-0.758091	0.105	0.359	7.17476e-29
TMEM156	2.3444e-32	-0.758994	0.228	0.486	5.03578e-28
TCF25	2.60092e-25	-0.759346	0.381	0.605	5.58678e-21
SEC14L1	1.04529e-41	-0.762458	0.241	0.545	2.24529e-37
BTG1	2.29935e-34	-0.763306	0.581	0.843	4.93899e-30
TSC22D3	2.82098e-60	-0.763427	0.576	0.861	6.05946e-56
DNAJB1	7.06323e-17	-0.769415	0.096	0.254	1.51718e-12
GOLGA4	2.62876e-35	-0.775108	0.121	0.389	5.64657e-31
CD44	6.58889e-05	-0.776278	0.383	0.449	1
LINC00309	1.99088e-24	-0.777907	0.021	0.187	4.27641e-20
EIF5B	5.67074e-30	-0.778778	0.349	0.594	1.21807e-25
RBM25	3.84697e-42	-0.781831	0.217	0.539	8.2633e-38
MIDN	3.08223e-22	-0.786692	0.108	0.298	6.62063e-18
CLK1	6.75483e-29	-0.788465	0.219	0.469	1.45094e-24
INTS6	6.6899e-26	-0.789239	0.093	0.296	1.43699e-21
OFD1	3.67763e-44	-0.790892	0.069	0.364	7.89955e-40
ANKRD12	1.70291e-39	-0.79183	0.188	0.484	3.65785e-35
NKTR	6.6198e-34	-0.799794	0.085	0.334	1.42193e-29
HSH2D	2.03637e-39	-0.801288	0.148	0.449	4.37412e-35
PRPF4B	2.04678e-42	-0.80625	0.088	0.382	4.39647e-38
PTPN1	1.21903e-43	-0.808356	0.152	0.471	2.61848e-39
SLC38A2	1.80567e-22	-0.809748	0.266	0.476	3.87858e-18
RASD1	4.5321e-32	-0.814734	0.013	0.217	9.73494e-28
PELI1	2.31173e-36	-0.817836	0.161	0.44	4.9656e-32
DUSP1	2.10627e-70	-0.818322	0.437	0.805	4.52426e-66
IGHV3-23	0.000226239	-0.824812	0.064	0.114	1
BCLAF1	1.2307e-44	-0.824898	0.147	0.464	2.64355e-40
IGLC3	2.06977e-25	-0.827844	0.419	0.659	4.44588e-21
PRRC2C	1.29937e-34	-0.829356	0.242	0.527	2.79105e-30
RRBP1	3.20386e-22	-0.830462	0.419	0.609	6.88189e-18
JSRP1	9.38852e-15	-0.831782	0.327	0.475	2.01665e-10
CD69	3.63192e-17	-0.841727	0.075	0.226	7.80137e-13
ARGLU1	1.76705e-38	-0.842307	0.252	0.553	3.79562e-34
TRA2A	9.49436e-44	-0.846667	0.167	0.485	2.03939e-39
TSPYL2	2.40881e-32	-0.850234	0.065	0.3	5.17412e-28
HSPA8	2.40921e-34	-0.854736	0.464	0.686	5.17499e-30
HSP90AB1	7.19083e-36	-0.8589	0.494	0.738	1.54459e-31
CREB3L2	1.95286e-50	-0.861394	0.236	0.58	4.19475e-46
GABPB1-AS1	1.33778e-20	-0.872546	0.064	0.228	2.87356e-16
AREG	1.02016e-28	-0.87296	0.07	0.29	2.1913e-24
MT-CO2	2.08964e-45	-0.875706	0.809	0.923	4.48854e-41
PNRC1	1.00875e-50	-0.877569	0.325	0.652	2.16679e-46
PDE4B	6.14935e-36	-0.883352	0.169	0.444	1.32088e-31
LMNA	4.56336e-34	-0.88646	0.285	0.565	9.8021e-30
HES1	0.0221784	-0.888153	0.15	0.179	1
AL360012.1	7.18522e-44	-0.897297	0.016	0.284	1.54338e-39
IGHA1	1.66999e-50	-0.897782	0.675	0.875	3.58715e-46
YME1L1	4.7902e-33	-0.898159	0.126	0.377	1.02893e-28
MT-CO1	4.67572e-45	-0.900408	0.778	0.916	1.00434e-40
YBX3	5.55887e-28	-0.905275	0.069	0.283	1.19404e-23
MEF2C	1.60325e-43	-0.911687	0.268	0.583	3.44379e-39
GLS	1.08455e-42	-0.920595	0.077	0.363	2.32961e-38
HDLBP	7.60216e-47	-0.922826	0.276	0.597	1.63294e-42
AL121944.1	6.65807e-30	-0.932719	0.099	0.331	1.43015e-25
CFLAR	4.90507e-47	-0.935485	0.404	0.699	1.05361e-42
JUNB	6.42985e-45	-0.946217	0.451	0.749	1.38113e-40
COBLL1	3.9247e-65	-0.954321	0.097	0.492	8.43026e-61
AHNAK	4.14324e-47	-0.974829	0.097	0.419	8.89967e-43
PNISR	1.49448e-52	-0.981862	0.285	0.637	3.21015e-48
HNRNPA2B1	1.3462e-41	-0.982956	0.507	0.758	2.89164e-37
ELL2	3.51067e-59	-0.984517	0.147	0.523	7.54093e-55
FBXL22	5.05871e-26	-0.985434	0.018	0.191	1.08661e-21
DNTT	1.79905e-87	-0.992436	0.003	0.455	3.86436e-83
RBM39	3.19512e-61	-1.00499	0.435	0.776	6.86313e-57
AL139099.1	2.30383e-23	-1.01273	0.005	0.152	4.94862e-19
ZFAND5	9.75415e-36	-1.02384	0.145	0.41	2.09519e-31
FNBP1	1.83597e-33	-1.02616	0.12	0.384	3.94367e-29
HIST1H1C	2.61402e-12	-1.05434	0.337	0.467	5.61491e-08
AL627171.1	4.09356e-42	-1.06128	0.029	0.297	8.79297e-38
C12orf57	8.84947e-25	-1.06848	0.493	0.691	1.90087e-20
S100A6	8.8625e-54	-1.08153	0.464	0.705	1.90367e-49
GNAS	3.80565e-52	-1.09527	0.34	0.669	8.17453e-48
RHOB	1.09947e-59	-1.11641	0.161	0.545	2.36166e-55
SRRM2	1.81481e-69	-1.11729	0.319	0.708	3.8982e-65
PRDM1	8.38e-61	-1.12352	0.177	0.562	1.80002e-56
TRA2B	3.11463e-52	-1.12589	0.376	0.719	6.69021e-48
TLE4	3.06826e-29	-1.12748	0.132	0.36	6.59062e-25
RRAD	4.6454e-34	-1.13994	0.002	0.207	9.97832e-30
DDX5	8.36756e-72	-1.14496	0.593	0.879	1.79735e-67
TRIB1	2.79413e-64	-1.15865	0.25	0.66	6.0018e-60
AKAP9	1.66826e-63	-1.16453	0.191	0.585	3.58343e-59
IER5	5.08375e-43	-1.16829	0.094	0.382	1.09199e-38
JMJD1C	9.0517e-58	-1.17662	0.102	0.459	1.94431e-53
ABCB9	4.47101e-64	-1.1808	0.046	0.422	9.60374e-60
ARID5B	7.00914e-81	-1.18994	0.12	0.57	1.50556e-76
GOLGB1	3.81392e-63	-1.19843	0.099	0.488	8.1923e-59
PPP1R15A	2.51282e-74	-1.20293	0.349	0.754	5.39753e-70
MT-ND4L	1.48365e-62	-1.20478	0.179	0.57	3.18689e-58
HSPH1	4.78547e-41	-1.21327	0.035	0.299	1.02792e-36
MT-CYB	1.09672e-69	-1.23103	0.708	0.901	2.35576e-65
AC245014.3	6.22279e-53	-1.2317	0.072	0.407	1.33666e-48
EGR1	2.3573e-62	-1.24737	0.033	0.399	5.06349e-58
ZFP36L2	6.51118e-54	-1.25497	0.337	0.69	1.3986e-49
MT-ND4	4.52207e-68	-1.26099	0.746	0.924	9.7134e-64
PABPC4	4.12012e-91	-1.27374	0.188	0.656	8.85002e-87
SAT1	3.63167e-23	-1.2809	0.611	0.752	7.80083e-19
ATF3	7.5834e-67	-1.30115	0.065	0.451	1.62891e-62
BIRC3	4.48993e-49	-1.3243	0.212	0.536	9.64438e-45
MT-CO3	4.52993e-78	-1.33297	0.759	0.923	9.7303e-74
TNFAIP3	1.04049e-70	-1.3357	0.054	0.451	2.23498e-66
UBC	6.75663e-106	-1.36273	0.81	0.955	1.45132e-101
WDR74	7.11037e-54	-1.36436	0.139	0.479	1.52731e-49
OTUD1	4.23768e-68	-1.38369	0.115	0.514	9.10254e-64
SOX4	4.76747e-32	-1.3865	0.003	0.199	1.02405e-27
DDX24	4.97241e-74	-1.38688	0.242	0.652	1.06807e-69
H3F3B	4.88832e-83	-1.39859	0.687	0.932	1.05001e-78
IER2	4.61324e-77	-1.40722	0.27	0.688	9.90924e-73
ID2	1.9708e-49	-1.40722	0.027	0.327	4.23328e-45
HIST1H1D	2.36224e-72	-1.40794	0.008	0.4	5.0741e-68
GADD45B	1.26504e-50	-1.45674	0.324	0.644	2.71731e-46
MIR4435-2HG	1.06579e-35	-1.45849	0.069	0.32	2.28932e-31
MT-ATP6	1.68147e-79	-1.50339	0.708	0.903	3.61179e-75
PTCH2	2.26319e-64	-1.50688	0.051	0.43	4.86133e-60
ANKRD28	7.47675e-112	-1.51585	0.265	0.782	1.60601e-107
MT-ND2	2.24581e-93	-1.53599	0.774	0.936	4.82399e-89
IGHG4	1.40752e-39	-1.54187	0.608	0.864	3.02336e-35
JUND	2.19211e-95	-1.5789	0.402	0.84	4.70865e-91
CITED2	1.60016e-96	-1.60875	0.161	0.667	3.43714e-92
MT-ND1	7.51551e-100	-1.63071	0.668	0.911	1.61433e-95
XIST	1.52731e-82	-1.64838	0.005	0.439	3.28066e-78
MT2A	9.93858e-10	-1.66869	0.1	0.207	2.13481e-05
MCL1	1.19006e-112	-1.67469	0.247	0.771	2.55625e-108
IFRD1	3.86057e-77	-1.69822	0.115	0.546	8.2925e-73
MT-ND3	4.32685e-100	-1.75477	0.687	0.888	9.29407e-96
ZFP36	5.45911e-114	-1.84676	0.274	0.772	1.17262e-109
KLF2	1.34379e-125	-1.87451	0.298	0.832	2.88646e-121
VIM	4.51352e-122	-1.92006	0.502	0.845	9.69504e-118
MT-ND5	5.56665e-109	-1.9487	0.431	0.845	1.19572e-104
SRSF7	5.77481e-84	-1.95195	0.266	0.693	1.24043e-79
HIST1H4C	2.64507e-86	-1.97952	0.171	0.626	5.68161e-82
HIST1H2BG	1.0777e-108	-1.9812	0.037	0.573	2.31489e-104
TMEM107	6.51994e-104	-2.05679	0.164	0.667	1.40048e-99
AC007952.4	1.84486e-96	-2.06359	0.172	0.664	3.96276e-92
CCNL1	8.38271e-150	-2.08425	0.293	0.858	1.80061e-145
HSPA1A	1.86082e-34	-2.08992	0.018	0.236	3.99703e-30
IGHG2	7.73314e-74	-2.12641	0.292	0.714	1.66108e-69
HSPA1B	3.17079e-56	-2.16325	0.014	0.338	6.81085e-52
FOSB	8.44526e-149	-2.22425	0.204	0.821	1.81404e-144
FOS	6.45551e-138	-2.27705	0.121	0.755	1.38664e-133
KLF6	4.65729e-157	-2.28664	0.359	0.89	1.00039e-152
NEAT1	2.14978e-113	-2.29252	0.478	0.894	4.61773e-109
HSPB1	2.78234e-70	-2.32345	0.206	0.59	5.97646e-66
AL355075.4	2.18276e-72	-2.32441	0.01	0.401	4.68856e-68
H1FX	2.16906e-130	-2.36301	0.281	0.817	4.65915e-126
TXNIP	1.34854e-141	-2.381	0.365	0.853	2.89667e-137
JUN	2.79985e-177	-2.38268	0.418	0.943	6.01407e-173
Z93241.1	1.45099e-122	-2.44427	0.054	0.628	3.11672e-118
NFKBIA	6.59439e-152	-2.4967	0.432	0.911	1.41647e-147
HSP90AA1	6.06801e-90	-2.56381	0.494	0.823	1.30341e-85
AC103591.3	2.08958e-122	-2.94303	0.211	0.748	4.48842e-118
MALAT1	1.68845e-171	-3.04803	0.884	0.983	3.62678e-167
CYTOR	4.02692e-128	-3.58238	0.448	0.844	8.64983e-124

## Sheet: WM_IgM
	p_val	avg_log2FC	pct.1	pct.2	p_val_adj
IGLL5	5.34744e-21	3.68803	0.375	0.083	1.14863e-16
IGHG2	4.46128e-07	2.84332	0.292	0.138	0.00958284
IGKV4-1	4.38218e-46	1.92323	0.499	0.037	9.41293e-42
IGHG1	4.06371e-21	1.9228	0.708	0.391	8.72885e-17
IGHA2	0.0138936	1.90958	0.233	0.283	1
RGS1	2.47006e-18	1.63587	0.442	0.175	5.30568e-14
CXCR4	3.13309e-14	1.28854	0.584	0.375	6.72988e-10
PMAIP1	1.01546e-15	1.25167	0.407	0.175	2.18122e-11
IGLV3-1	8.45561e-28	1.15752	0.349	0.031	1.81626e-23
IGHV6-1	4.79894e-31	1.10123	0.33	0	1.03081e-26
IGHG4	5.99262e-10	1.09573	0.608	0.363	1.28721e-05
CD79B	1.42369e-07	0.990634	0.652	0.625	0.00305808
BTG2	0.0497439	0.940489	0.378	0.326	1
IGKC	1.23036e-34	0.920239	0.998	0.778	2.64282e-30
NFKBIA	3.82248e-06	0.902886	0.432	0.317	0.0821069
SSR4	6.32181e-53	0.889001	0.997	0.994	1.35793e-48
CCL3	4.88196e-05	0.88147	0.185	0.086	1
IGHM	2.6139e-28	0.870647	0.965	0.637	5.61465e-24
DUSP22	3.28333e-10	0.840311	0.523	0.345	7.05259e-06
GADD45B	3.35868e-14	0.838504	0.324	0.111	7.21444e-10
IGHG3	1.58274e-15	0.813234	0.719	0.44	3.39973e-11
DUSP1	9.72221e-05	0.737846	0.437	0.311	1
PHACTR1	1.41303e-16	0.723516	0.29	0.058	3.03519e-12
JUN	0.975154	0.714415	0.418	0.449	1
TPT1	2.60462e-19	0.710197	0.965	0.951	5.59473e-15
RPS26	4.35709e-19	0.692814	0.919	0.849	9.35904e-15
PIM1	3.19158e-10	0.674366	0.335	0.163	6.85551e-06
SELENOM	3.10859e-24	0.657569	0.73	0.372	6.67726e-20
PAIP2B	3.37362e-20	0.581934	0.383	0.102	7.24654e-16
MIF	1.26817e-14	0.561973	0.748	0.542	2.72403e-10
FAM92B	9.87418e-19	0.546976	0.278	0.037	2.12097e-14
ADM	0.000241792	0.542611	0.104	0.037	1
JUNB	0.00760725	0.535496	0.451	0.382	1
LY96	2.75798e-19	0.528811	0.596	0.292	5.92413e-15
TSC22D3	0.000231033	0.52143	0.576	0.483	1
SAT1	0.000462889	0.510664	0.611	0.526	1
AC103591.3	1.50574e-08	0.508457	0.211	0.077	0.000323432
DUSP2	0.529521	0.491656	0.11	0.126	1
SNHG8	2.11148e-07	0.491635	0.514	0.385	0.00453547
FOSB	0.000218399	0.470041	0.204	0.108	1
SPAG4	1.95843e-16	0.467451	0.443	0.175	4.20671e-12
PPP1R15A	7.90824e-05	0.447616	0.349	0.249	1
GPR183	0.00117121	0.443725	0.287	0.2	1
KRTCAP2	9.43813e-09	0.4378	0.77	0.689	0.000202731
LMNA	6.9542e-05	0.434492	0.285	0.178	1
RGS16	4.2177e-05	0.41672	0.198	0.098	0.905963
RGS2	0.726641	0.405695	0.22	0.209	1
FOS	0.102041	0.383538	0.121	0.163	1
PTP4A3	3.12097e-12	0.380538	0.203	0.034	6.70384e-08
IGLV6-57	0.845246	0.362575	0.132	0.135	1
MS4A1	7.75463e-06	0.348442	0.281	0.148	0.166569
CD9	2.70477e-11	0.345189	0.394	0.16	5.80984e-07
VPREB3	1.06741e-08	0.33753	0.268	0.108	0.00022928
BTG1	0.0318397	0.323067	0.581	0.729	1
SNHG9	2.72905e-06	0.320863	0.375	0.231	0.0586199
ATF4	3.86539e-05	0.311443	0.692	0.603	0.830286
LINC02362	1.17051e-09	0.307816	0.231	0.074	2.51426e-05
HES1	2.84703e-07	0.306916	0.15	0.04	0.00611542
AC007952.4	3.22289e-06	0.302166	0.172	0.065	0.0692276
FKBP11	1.77421e-07	0.297637	0.967	0.914	0.00381101
LTC4S	6.18439e-13	0.281771	0.158	0.006	1.32841e-08
RPL38	3.90157e-06	0.279129	0.92	0.892	0.0838058
SDC1	1.66525e-08	0.278128	0.378	0.185	0.000357696
C12orf57	0.0199164	0.27759	0.493	0.437	1
PPM1K	0.000164666	0.27081	0.305	0.194	1
DHRS9	4.9667e-07	0.268493	0.112	0.018	0.0106685
QPRT	4.82465e-10	0.266864	0.226	0.068	1.03633e-05
SBDS	0.00329635	0.266761	0.419	0.335	1
FKBP2	0.000216782	0.263108	0.911	0.874	1
CDKN1A	6.96079e-05	0.25696	0.226	0.12	1
HERPUD1	0.841916	0.256635	0.904	0.911	1
2022-09-09	2.34614e-09	-0.25004	0.148	0.314	5.03951e-05
TPM4	1.43509e-06	-0.250407	0.257	0.406	0.0308257
CCDC50	1.79884e-07	-0.251285	0.124	0.255	0.00386391
PDCL3	4.66207e-11	-0.251354	0.057	0.194	1.00141e-06
NUDCD2	1.58232e-08	-0.251553	0.145	0.295	0.000339881
TMPO	2.69629e-09	-0.251553	0.045	0.154	5.79163e-05
IRF1	5.91783e-06	-0.251722	0.217	0.357	0.127115
RPS6KB2	7.20776e-06	-0.251731	0.246	0.372	0.154823
SNX17	3.61191e-06	-0.251937	0.207	0.342	0.0775839
TM9SF3	1.52596e-06	-0.252108	0.147	0.268	0.0327775
BID	2.43928e-06	-0.252329	0.116	0.231	0.0523958
RNPEPL1	1.5587e-11	-0.252398	0.081	0.237	3.34808e-07
TXN2	2.95494e-08	-0.252405	0.199	0.36	0.000634721
RSU1	1.59113e-13	-0.252476	0.088	0.265	3.41775e-09
TSHZ2	1.28142e-13	-0.252557	0.013	0.123	2.75249e-09
SNRPA1	9.07783e-11	-0.252805	0.11	0.271	1.94992e-06
SMARCC1	1.46761e-09	-0.252967	0.059	0.182	3.15243e-05
SEPHS2	7.6662e-11	-0.25297	0.081	0.228	1.6467e-06
SSR3	0.00155703	-0.252975	0.828	0.828	1
COMMD7	4.34397e-10	-0.253448	0.085	0.225	9.33084e-06
TSEN15	2.632e-08	-0.253769	0.089	0.215	0.000565353
IRF4	2.08087e-09	-0.254032	0.062	0.188	4.46971e-05
GARS	3.4845e-08	-0.254156	0.124	0.265	0.000748471
BUD31	9.9825e-07	-0.254215	0.233	0.369	0.0214424
NDUFB6	4.16045e-06	-0.254355	0.278	0.412	0.0893664
ENSA	9.35577e-07	-0.254521	0.287	0.428	0.0200962
CMTM6	2.59053e-08	-0.254658	0.14	0.286	0.000556446
PRMT2	1.83681e-08	-0.254814	0.085	0.209	0.000394547
PUS7L	1.19275e-06	-0.254871	0.053	0.142	0.0256203
NELFCD	1.54167e-14	-0.25499	0.049	0.209	3.31151e-10
NRDC	6.70537e-11	-0.255183	0.12	0.286	1.44031e-06
ENTPD1	6.91007e-10	-0.255293	0.083	0.222	1.48428e-05
SMAP1	1.42899e-09	-0.255297	0.081	0.215	3.06947e-05
PNN	5.70668e-05	-0.255574	0.161	0.265	1
RBM42	7.15465e-15	-0.255726	0.088	0.28	1.53682e-10
LSM7	6.99761e-06	-0.256177	0.399	0.535	0.150309
AKR1B1	3.93285e-07	-0.256295	0.142	0.268	0.00844777
ATF7IP2	5.66994e-07	-0.256398	0.093	0.206	0.012179
CLK3	3.72548e-10	-0.256621	0.053	0.175	8.00233e-06
NCOA3	2.08262e-09	-0.256729	0.08	0.212	4.47346e-05
BAG6	1.00213e-05	-0.256734	0.134	0.237	0.215258
BLK	1.38811e-18	-0.257524	0.011	0.154	2.98167e-14
FERMT3	7.50183e-11	-0.257628	0.124	0.295	1.61139e-06
HTRA2	3.43304e-12	-0.257651	0.073	0.231	7.37418e-08
TRAPPC3	7.21323e-05	-0.257656	0.25	0.357	1
PEPD	9.86863e-11	-0.258016	0.089	0.24	2.11978e-06
AHNAK	1.54471e-09	-0.258073	0.097	0.243	3.31805e-05
CCM2	9.81599e-08	-0.258074	0.206	0.351	0.00210847
MEAF6	5.95343e-08	-0.258513	0.174	0.329	0.0012788
CHMP2A	8.40447e-06	-0.258524	0.319	0.449	0.180528
EZR	4.48152e-07	-0.25855	0.262	0.412	0.0096263
PPP1CB	3.64087e-06	-0.258562	0.187	0.314	0.078206
BLOC1S2	1.26314e-12	-0.258772	0.075	0.24	2.71323e-08
PPHLN1	5.1646e-06	-0.258782	0.19	0.317	0.110936
CLECL1	5.50099e-05	-0.258782	0.191	0.308	1
FGFR1OP2	4.73126e-08	-0.258884	0.153	0.292	0.00101627
CTSZ	2.03633e-08	-0.25921	0.161	0.317	0.000437403
CCDC12	2.1311e-09	-0.259213	0.159	0.323	4.5776e-05
POLR2J	0.00034452	-0.25952	0.335	0.428	1
UBE2D3	3.81751e-07	-0.25956	0.498	0.634	0.0082
SDF4	0.000165281	-0.259623	0.373	0.471	1
WTAP	2.11538e-07	-0.259647	0.161	0.302	0.00454383
2022-09-02	1.08603e-06	-0.259649	0.196	0.332	0.0233279
FLI1	1.767e-11	-0.259919	0.059	0.2	3.79552e-07
SLAMF7	1.69139e-05	-0.260027	0.322	0.446	0.363311
SURF1	1.26324e-05	-0.26008	0.263	0.385	0.271343
RFTN1	2.90609e-16	-0.260378	0.018	0.154	6.24228e-12
MYO1F	2.14836e-15	-0.260431	0.035	0.188	4.61469e-11
NDUFAF3	0.000417105	-0.260571	0.427	0.52	1
SCFD1	1.55746e-09	-0.260576	0.144	0.311	3.34543e-05
YIF1A	1.2506e-05	-0.260657	0.254	0.378	0.268629
C4orf3	0.000442483	-0.260715	0.593	0.643	1
VDAC2	6.16951e-07	-0.260851	0.325	0.477	0.0132521
LAMTOR5	0.000104508	-0.26093	0.41	0.52	1
SRP9	2.18969e-06	-0.261033	0.344	0.486	0.0470345
UBA5	1.49582e-10	-0.261182	0.155	0.329	3.21302e-06
ATG5	2.14871e-14	-0.261243	0.07	0.243	4.61543e-10
USP48	1.24357e-08	-0.261256	0.137	0.28	0.000267118
C1orf56	9.4432e-06	-0.261442	0.094	0.191	0.20284
ATP5MC1	0.00125299	-0.261546	0.474	0.545	1
DSTN	0.00393681	-0.26156	0.445	0.52	1
PCSK7	2.39743e-07	-0.262093	0.081	0.191	0.00514969
TMEM154	2.46463e-06	-0.262282	0.085	0.185	0.0529402
RNASEH1	2.75901e-09	-0.26231	0.075	0.203	5.92635e-05
MORF4L2	1.54674e-07	-0.262312	0.276	0.443	0.00332239
PPP3CC	4.23251e-11	-0.262346	0.081	0.231	9.09144e-07
IFITM2	3.95446e-05	-0.262538	0.169	0.274	0.849417
CCT4	1.11997e-08	-0.262632	0.209	0.378	0.000240571
EIF5A	0.393371	-0.262663	0.437	0.44	1
ERO1A	1.77794e-09	-0.262701	0.089	0.228	3.81902e-05
UBE2J2	1.21728e-08	-0.262766	0.132	0.277	0.000261472
GLT8D1	8.20512e-09	-0.262814	0.129	0.274	0.000176246
SHMT2	2.82804e-05	-0.262929	0.198	0.311	0.607462
DEF8	2.1569e-08	-0.263065	0.132	0.274	0.000463303
ANAPC16	0.000148752	-0.263191	0.62	0.717	1
LAMTOR2	3.16327e-06	-0.263202	0.278	0.418	0.0679471
ADD1	2.61812e-10	-0.263397	0.094	0.246	5.62373e-06
ARHGAP30	5.08313e-12	-0.263589	0.053	0.194	1.09186e-07
RTF2	3.43725e-09	-0.263623	0.158	0.323	7.3832e-05
REEP5	0.000102335	-0.263654	0.603	0.683	1
GSDMD	6.451e-10	-0.26389	0.115	0.268	1.38568e-05
PSMG2	5.94528e-07	-0.264053	0.11	0.228	0.0127705
FAM89B	6.33578e-07	-0.264134	0.137	0.262	0.0136093
MRPL18	5.68898e-09	-0.264201	0.142	0.298	0.000122199
DDX27	3.11871e-09	-0.26474	0.067	0.191	6.69898e-05
NTHL1	2.76883e-15	-0.264818	0.04	0.197	5.94745e-11
RAB7A	2.06538e-07	-0.265359	0.234	0.382	0.00443644
CCDC90B	1.73188e-08	-0.265385	0.107	0.24	0.000372007
POLDIP2	2.79258e-09	-0.265391	0.086	0.222	5.99845e-05
RUVBL1	4.11388e-12	-0.265712	0.027	0.145	8.83662e-08
NANS	3.40887e-05	-0.266111	0.367	0.486	0.732226
FBH1	4.28561e-12	-0.266347	0.15	0.342	9.20549e-08
COMMD3	6.10562e-07	-0.26702	0.384	0.532	0.0131149
SUDS3	4.42271e-10	-0.26737	0.062	0.191	9.49999e-06
GALNT1	3.7023e-13	-0.267973	0.067	0.228	7.95254e-09
ACP1	3.22112e-05	-0.268091	0.316	0.443	0.691896
ACADVL	2.84538e-11	-0.268219	0.257	0.471	6.11188e-07
MBD2	5.29919e-15	-0.268233	0.064	0.24	1.13827e-10
DNAJC8	9.44112e-08	-0.268519	0.212	0.366	0.00202795
ACTR2	6.70037e-06	-0.268632	0.163	0.28	0.143924
NDUFS6	1.28022e-05	-0.268906	0.424	0.551	0.274991
SYNCRIP	1.30451e-12	-0.269512	0.064	0.218	2.80209e-08
TMED5	6.35227e-08	-0.269667	0.263	0.428	0.00136447
RPN1	3.54149e-05	-0.269753	0.461	0.578	0.760712
TEX264	1.09204e-09	-0.270111	0.156	0.32	2.34569e-05
UBE2L6	1.88748e-05	-0.270153	0.22	0.338	0.40543
UBL7	2.66068e-11	-0.270165	0.131	0.305	5.71514e-07
TXNIP	5.11565e-06	-0.270322	0.365	0.514	0.109884
SEC23B	1.41412e-08	-0.270446	0.193	0.357	0.000303753
FYB1	2.81292e-08	-0.270728	0.022	0.105	0.000604216
C1orf43	1.47767e-06	-0.270794	0.27	0.412	0.0317404
NT5DC2	5.17739e-08	-0.270951	0.113	0.246	0.0011121
NOP56	7.95254e-07	-0.271318	0.15	0.277	0.0170821
UBE2Q1	1.22309e-12	-0.271507	0.067	0.225	2.6272e-08
GUSB	1.22903e-07	-0.27201	0.215	0.36	0.00263995
STMP1	2.24344e-07	-0.272184	0.11	0.231	0.0048189
ARL6IP4	0.000153116	-0.272276	0.561	0.64	1
NMI	1.18105e-18	-0.27237	0.038	0.218	2.53689e-14
MDH1	5.99517e-07	-0.272728	0.247	0.4	0.0128776
SLC25A39	1.16271e-07	-0.272827	0.193	0.342	0.00249751
GLRX5	4.83444e-10	-0.273029	0.124	0.283	1.03844e-05
KCNMA1	1.00612e-13	-0.273283	0.005	0.102	2.16115e-09
FMNL1	2.11279e-10	-0.273357	0.102	0.255	4.53827e-06
RNF126	1.53698e-08	-0.273803	0.163	0.314	0.000330143
SNRPB2	4.90161e-06	-0.273813	0.329	0.474	0.105286
BAG1	1.02203e-06	-0.273926	0.209	0.342	0.0219532
MRPL21	1.70587e-05	-0.273991	0.199	0.311	0.36642
UPF3A	2.7786e-09	-0.274106	0.137	0.289	5.96844e-05
SF3B1	2.31767e-10	-0.274108	0.187	0.378	4.97836e-06
CELF2	1.49867e-10	-0.274337	0.07	0.209	3.21914e-06
SELPLG	1.03416e-09	-0.274467	0.048	0.163	2.22138e-05
IDH3G	9.88558e-07	-0.274562	0.22	0.354	0.0212342
CTSA	5.64919e-08	-0.274817	0.126	0.258	0.00121345
SNRPD1	0.000129289	-0.275166	0.298	0.403	1
SUPT4H1	1.10266e-07	-0.275362	0.236	0.391	0.00236851
SRSF10	2.001e-07	-0.275386	0.164	0.305	0.00429815
ZDHHC12	2.09893e-10	-0.275547	0.093	0.24	4.5085e-06
GGH	2.25291e-05	-0.276153	0.072	0.157	0.483925
MRPS11	3.55991e-09	-0.276221	0.128	0.271	7.64669e-05
MPG	5.7465e-05	-0.276323	0.33	0.437	1
RGS19	6.14758e-08	-0.276531	0.11	0.237	0.0013205
TNFAIP8	6.96092e-08	-0.276573	0.153	0.292	0.0014952
SH3GLB2	4.28218e-18	-0.276828	0.037	0.212	9.19812e-14
MRPL12	5.37991e-08	-0.277097	0.159	0.305	0.0011556
POLE4	1.85182e-06	-0.277225	0.144	0.258	0.0397772
BUB3	6.2839e-08	-0.277811	0.203	0.354	0.00134978
RPA2	8.32605e-14	-0.278018	0.097	0.283	1.78843e-09
LYRM4	7.61991e-11	-0.278335	0.07	0.209	1.63676e-06
LRP10	1.35653e-09	-0.278597	0.187	0.357	2.91383e-05
PSMD2	2.53255e-09	-0.278709	0.152	0.317	5.43991e-05
RBBP7	5.02695e-11	-0.27877	0.096	0.252	1.07979e-06
MX1	3.14159e-10	-0.27888	0.048	0.169	6.74814e-06
PRKCB	8.96615e-07	-0.279196	0.142	0.265	0.0192593
ITPA	6.14899e-12	-0.279635	0.097	0.268	1.3208e-07
TIMM13	2.78631e-05	-0.279817	0.265	0.378	0.598498
MPC2	1.22231e-05	-0.280071	0.226	0.342	0.262551
NAA50	1.54832e-09	-0.280079	0.088	0.225	3.32579e-05
AAMP	7.29054e-09	-0.280758	0.158	0.314	0.000156601
RSL1D1	6.86861e-09	-0.280796	0.242	0.418	0.000147538
MRPS33	0.000165262	-0.280901	0.276	0.375	1
BAZ1A	5.72289e-09	-0.281017	0.072	0.194	0.000122928
GTF2A2	6.77478e-06	-0.281091	0.258	0.378	0.145522
C9orf78	1.55439e-08	-0.281102	0.139	0.286	0.000333884
HP1BP3	2.23503e-08	-0.281173	0.147	0.289	0.000480084
TCP1	7.62104e-11	-0.281253	0.131	0.298	1.637e-06
PHB	1.3695e-07	-0.281994	0.188	0.332	0.00294168
TBC1D10C	1.68768e-07	-0.281999	0.159	0.292	0.00362513
MYCBP2	1.78793e-09	-0.282353	0.107	0.252	3.84047e-05
TMEM160	6.37004e-08	-0.282771	0.258	0.415	0.00136829
EIF2S1	1.25555e-09	-0.282802	0.099	0.243	2.69692e-05
RPLP2	0.000132726	-0.282838	0.979	0.969	1
FAM177A1	3.99458e-05	-0.283053	0.19	0.302	0.858036
MAPRE1	1.60931e-14	-0.283603	0.118	0.317	3.45681e-10
SERP1	2.54968e-06	-0.283644	0.837	0.889	0.0547671
KTN1	4.48849e-06	-0.283659	0.179	0.305	0.0964128
NUDT21	9.01384e-11	-0.283686	0.112	0.274	1.93617e-06
HMOX2	2.3589e-13	-0.284139	0.116	0.311	5.06693e-09
UBE2V2	4.84687e-18	-0.28422	0.075	0.286	1.04111e-13
VPS28	4.05009e-05	-0.284265	0.327	0.428	0.86996
UQCR10	0.000423266	-0.28448	0.539	0.625	1
OS9	1.54202e-05	-0.285294	0.461	0.588	0.331227
SNRPF	3.9281e-05	-0.285304	0.199	0.311	0.843755
EMC3	2.53276e-06	-0.285429	0.214	0.338	0.0544037
SRP19	2.70315e-07	-0.28576	0.349	0.498	0.00580637
PDCD2	1.26999e-15	-0.28595	0.088	0.283	2.72795e-11
MRPS6	7.5006e-07	-0.286238	0.182	0.311	0.0161113
PPDPF	6.83589e-06	-0.287042	0.416	0.545	0.146835
VAPA	1.05592e-07	-0.28709	0.34	0.489	0.00226812
CXCR3	4.3172e-13	-0.287465	0.01	0.111	9.27335e-09
ROCK1	2.2408e-13	-0.287634	0.061	0.218	4.81324e-09
PFDN2	4.22526e-05	-0.288071	0.23	0.345	0.907586
RASGRP2	9.10582e-07	-0.288191	0.148	0.274	0.0195593
YWHAE	2.61355e-06	-0.288484	0.391	0.532	0.056139
ATG3	5.41085e-09	-0.288645	0.156	0.311	0.000116225
ANKRD11	2.4155e-09	-0.288788	0.105	0.249	5.1885e-05
OCIAD2	5.58455e-09	-0.288815	0.209	0.385	0.000119956
MRPL3	3.34502e-12	-0.288877	0.128	0.314	7.18509e-08
GZMH	5.75069e-08	-0.288979	0.041	0.138	0.00123525
MRPL41	3.05476e-07	-0.289136	0.281	0.434	0.00656163
PYURF	7.63697e-07	-0.289304	0.268	0.409	0.0164042
CPSF6	1.34438e-13	-0.289311	0.093	0.274	2.88773e-09
LY6E	0.00475793	-0.289325	0.397	0.465	1
ADAM19	2.06869e-10	-0.289402	0.054	0.182	4.44354e-06
UBE2A	9.42709e-10	-0.289613	0.123	0.277	2.02494e-05
TMEM59	2.90652e-07	-0.290093	0.864	0.886	0.0062432
TPST2	4.81165e-08	-0.290306	0.22	0.378	0.00103354
NCKAP1L	3.6439e-14	-0.290373	0.056	0.218	7.8271e-10
RHOA	0.000190243	-0.290624	0.509	0.6	1
CPNE5	7.52415e-10	-0.290655	0.156	0.326	1.61619e-05
SUN2	1.02367e-13	-0.291111	0.062	0.225	2.19884e-09
SH3BP5	4.45974e-10	-0.291153	0.11	0.265	9.57952e-06
CDC42SE1	1.24964e-09	-0.291202	0.147	0.314	2.68422e-05
SF3B6	2.29193e-06	-0.291214	0.37	0.514	0.0492306
TERF2IP	6.03097e-09	-0.291217	0.252	0.437	0.000129545
PLPP5	3.93569e-07	-0.291633	0.568	0.671	0.00845385
MTPN	8.06554e-09	-0.29222	0.097	0.231	0.000173248
ATXN10	1.03349e-13	-0.292273	0.116	0.308	2.21993e-09
CBX3	4.71483e-09	-0.292978	0.219	0.394	0.000101274
TES	3.7766e-08	-0.293028	0.116	0.249	0.000811213
BTK	3.24867e-11	-0.293034	0.113	0.28	6.97814e-07
SYF2	3.73653e-08	-0.293053	0.274	0.446	0.000802607
TMEM183A	3.74861e-14	-0.293769	0.072	0.243	8.05201e-10
EHD1	1.25804e-13	-0.293948	0.067	0.234	2.70227e-09
TPR	1.74101e-11	-0.293988	0.108	0.277	3.73968e-07
LINC02384	9.81864e-13	-0.294119	0.07	0.228	2.10904e-08
PRDX6	5.09317e-08	-0.294388	0.311	0.474	0.00109401
SRSF3	8.71317e-08	-0.294388	0.434	0.606	0.00187159
NDUFB7	1.07828e-05	-0.294807	0.522	0.628	0.231614
PPP2R1A	4.37779e-09	-0.294903	0.171	0.329	9.40348e-05
SDHA	1.06635e-11	-0.295628	0.152	0.338	2.29052e-07
STK17A	6.99174e-12	-0.295647	0.08	0.234	1.50183e-07
MFNG	2.03765e-13	-0.2959	0.067	0.231	4.37687e-09
BAX	2.44862e-07	-0.296171	0.18	0.317	0.00525963
PLP2	8.03343e-06	-0.296559	0.434	0.569	0.172558
RTN4	0.000156493	-0.29656	0.171	0.274	1
CD59	8.05962e-07	-0.296663	0.215	0.348	0.0173121
HLA-E	3.96862e-07	-0.29704	0.841	0.862	0.00852459
PTPN6	1.10546e-06	-0.297904	0.239	0.385	0.0237452
HDDC2	2.89838e-08	-0.297947	0.108	0.24	0.000622572
PWP1	5.48479e-12	-0.298009	0.096	0.258	1.17813e-07
PARL	1.24206e-13	-0.298547	0.091	0.268	2.66793e-09
ABCB9	1.99535e-16	-0.298881	0.046	0.218	4.28602e-12
IMP4	5.12943e-06	-0.299057	0.172	0.289	0.11018
WDR18	2.18175e-15	-0.299128	0.051	0.218	4.6864e-11
PFDN4	1.29382e-11	-0.299345	0.078	0.231	2.77914e-07
CACYBP	5.70969e-09	-0.29969	0.159	0.32	0.000122644
CORO7	4.34176e-14	-0.29988	0.033	0.172	9.3261e-10
RBX1	5.42683e-07	-0.300194	0.435	0.578	0.0116568
LAMTOR1	7.70203e-07	-0.300444	0.325	0.468	0.016544
ZDHHC24	2.80336e-18	-0.300588	0.041	0.225	6.02162e-14
PLA2G16	2.86679e-13	-0.300719	0.094	0.271	6.15786e-09
SRRM2	1.80148e-06	-0.301115	0.319	0.458	0.0386958
ARF4	1.6342e-05	-0.301123	0.592	0.695	0.351026
DNAJC10	7.96688e-11	-0.301542	0.113	0.274	1.71129e-06
PSMD14	6.93715e-13	-0.301547	0.126	0.314	1.4901e-08
STT3A	1.48855e-10	-0.301572	0.156	0.329	3.19741e-06
CALR	3.18701e-06	-0.302101	0.729	0.818	0.0684569
SSBP1	4.29069e-07	-0.302103	0.305	0.452	0.0092164
MRPL19	5.3112e-14	-0.302616	0.061	0.222	1.14085e-09
UXT	0.000580048	-0.302641	0.498	0.572	1
LSM1	4.1632e-09	-0.302999	0.222	0.394	8.94255e-05
TDG	3.59318e-12	-0.303171	0.07	0.222	7.71816e-08
IQGAP2	2.09039e-13	-0.303317	0.046	0.194	4.49017e-09
GUK1	9.18454e-08	-0.303414	0.627	0.754	0.00197284
BAK1	1.74409e-12	-0.303962	0.069	0.222	3.7463e-08
PAIP2	6.71555e-07	-0.304535	0.316	0.462	0.014425
CYBA	3.26722e-08	-0.304608	0.978	0.991	0.000701799
SSB	1.97637e-11	-0.304668	0.153	0.338	4.24524e-07
PHIP	3.68508e-14	-0.304826	0.065	0.234	7.91555e-10
PSMD11	5.10626e-10	-0.305337	0.113	0.268	1.09682e-05
SFT2D1	6.53644e-09	-0.305587	0.333	0.514	0.000140403
PSMB8-AS1	1.75812e-06	-0.305602	0.174	0.295	0.0377644
BCAP31	5.0226e-07	-0.305624	0.333	0.477	0.0107885
SEC14L1	1.08841e-07	-0.305763	0.241	0.388	0.00233791
NT5C	6.49364e-10	-0.305999	0.116	0.268	1.39483e-05
ROMO1	0.00037194	-0.306125	0.512	0.588	1
GORASP2	1.01624e-05	-0.306159	0.311	0.437	0.218289
EEF1G	6.50834e-11	-0.306537	0.223	0.418	1.39799e-06
KLRB1	7.68462e-12	-0.307052	0.013	0.111	1.65066e-07
GYG1	2.44275e-12	-0.307535	0.118	0.298	5.24703e-08
GLCCI1	2.23688e-11	-0.307927	0.088	0.246	4.80483e-07
DAZAP1	1.80241e-10	-0.308009	0.128	0.289	3.87157e-06
COX8A	0.000907379	-0.308104	0.569	0.634	1
MPHOSPH8	1.77574e-08	-0.308138	0.234	0.403	0.00038143
VAMP5	4.15237e-06	-0.308992	0.203	0.323	0.0891929
RHOH	7.02981e-16	-0.309627	0.075	0.268	1.51e-11
CCT2	3.69346e-11	-0.30963	0.134	0.311	7.93356e-07
ISOC2	4.63327e-09	-0.31005	0.212	0.382	9.95226e-05
TOMM22	1.34038e-06	-0.31008	0.263	0.4	0.0287915
VAMP8	5.87481e-09	-0.310484	0.346	0.526	0.000126191
PLEKHJ1	2.86923e-07	-0.310591	0.19	0.335	0.00616311
THEMIS2	7.16669e-08	-0.310654	0.152	0.292	0.00153941
EPRS	1.84522e-10	-0.310952	0.153	0.326	3.96354e-06
TTC3	7.32129e-10	-0.310953	0.156	0.326	1.57261e-05
ARHGDIA	6.81662e-08	-0.311171	0.327	0.48	0.00146421
DAXX	2.26396e-14	-0.311326	0.08	0.262	4.863e-10
NCOA4	1.48529e-12	-0.31149	0.073	0.234	3.19039e-08
CCT5	4.15335e-13	-0.311548	0.08	0.246	8.92139e-09
TMEM179B	1.17961e-06	-0.311887	0.287	0.422	0.025338
TCF25	7.55619e-07	-0.312429	0.381	0.523	0.0162307
CAPG	6.36214e-15	-0.312524	0.048	0.206	1.36659e-10
APMAP	3.00602e-13	-0.312571	0.105	0.289	6.45694e-09
TXNL1	2.44729e-07	-0.312584	0.226	0.372	0.00525677
CCT7	1.20663e-08	-0.312735	0.233	0.397	0.000259183
TSC22D4	7.4327e-14	-0.312815	0.099	0.283	1.59654e-09
NOP58	3.4487e-10	-0.312842	0.177	0.354	7.40781e-06
PSMD13	2.99137e-11	-0.313364	0.207	0.403	6.42547e-07
HSPB11	4.85401e-09	-0.313611	0.214	0.391	0.000104264
UFC1	1.71704e-08	-0.313645	0.512	0.658	0.000368821
C19orf53	2.65412e-05	-0.313938	0.526	0.625	0.570106
MGAT4A	7.7476e-22	-0.313967	0.019	0.197	1.66418e-17
FBXO7	2.47321e-11	-0.314	0.104	0.268	5.31246e-07
CCDC85B	3.11152e-09	-0.314902	0.217	0.388	6.68354e-05
FAM136A	3.98106e-08	-0.315273	0.152	0.295	0.000855132
GRB2	2.58963e-07	-0.315427	0.281	0.425	0.00556253
FAM3C	2.67487e-08	-0.315431	0.233	0.397	0.000574563
FBXW5	2.56327e-09	-0.315585	0.152	0.308	5.5059e-05
HIBCH	1.29258e-17	-0.315713	0.053	0.24	2.77647e-13
PRPF38B	3.05992e-08	-0.315899	0.175	0.326	0.000657272
SPATS2	4.46289e-08	-0.316205	0.217	0.378	0.00095863
PSMD7	2.04868e-08	-0.3163	0.284	0.452	0.000440057
CTSC	1.97968e-11	-0.316761	0.116	0.286	4.25234e-07
MYBL2	3.74046e-16	-0.316942	0.019	0.157	8.03451e-12
HSPE1	5.86765e-06	-0.316982	0.349	0.483	0.126037
ADA	3.61711e-15	-0.317424	0.051	0.215	7.76955e-11
GLRX3	1.41877e-11	-0.318245	0.102	0.265	3.04751e-07
TMEM230	1.86683e-06	-0.3188	0.424	0.557	0.0400996
POLR2E	7.36453e-09	-0.319441	0.217	0.372	0.00015819
FAM107B	8.99431e-11	-0.319456	0.099	0.255	1.93198e-06
GMPPB	9.15455e-07	-0.319638	0.372	0.508	0.019664
HSH2D	7.05596e-16	-0.319676	0.148	0.375	1.51562e-11
NDUFS2	3.48423e-11	-0.319934	0.163	0.345	7.48412e-07
NDUFB5	2.9706e-07	-0.32074	0.254	0.4	0.00638085
SRSF5	1.56169e-09	-0.321308	0.477	0.64	3.35451e-05
EIF1AY	3.72301e-06	-0.322578	0.322	0.452	0.0799702
SPG21	9.40295e-13	-0.323133	0.15	0.345	2.01975e-08
GIMAP7	4.09736e-14	-0.323175	0.008	0.114	8.80113e-10
SH3GLB1	9.90893e-09	-0.323294	0.23	0.394	0.000212844
ATP1B3	2.83796e-08	-0.323589	0.158	0.302	0.000609595
NDUFB3	1.56946e-05	-0.324075	0.396	0.502	0.33712
RSBN1L	8.88658e-09	-0.324082	0.159	0.317	0.000190884
MVP	5.53404e-15	-0.324311	0.088	0.277	1.18871e-10
SAMD9L	5.58484e-17	-0.324778	0.035	0.197	1.19962e-12
ATP5PD	3.55398e-05	-0.324814	0.365	0.483	0.763395
SP100	6.54975e-10	-0.3254	0.152	0.32	1.40689e-05
RNF213	1.48805e-09	-0.325549	0.104	0.243	3.19633e-05
ACP5	2.57242e-18	-0.326228	0.049	0.237	5.52557e-14
NAP1L4	1.93059e-10	-0.327217	0.118	0.277	4.14691e-06
MRPS34	9.00359e-07	-0.327622	0.359	0.489	0.0193397
SLTM	1.92894e-12	-0.327767	0.134	0.32	4.14336e-08
ALG5	2.38467e-07	-0.327837	0.455	0.603	0.00512226
MRPL57	7.22257e-05	-0.328112	0.351	0.465	1
EIF3D	1.22573e-10	-0.328339	0.306	0.508	2.63286e-06
BANF1	5.05961e-11	-0.328344	0.217	0.406	1.0868e-06
FABP5	1.03603e-15	-0.328352	0.026	0.169	2.22538e-11
YWHAQ	4.06342e-09	-0.328544	0.238	0.409	8.72823e-05
SMC4	1.87318e-15	-0.32865	0.045	0.206	4.02358e-11
RPL31	0.00272358	-0.328801	0.957	0.938	1
DPY30	3.02046e-11	-0.329048	0.169	0.351	6.48795e-07
SRSF7	1.60912e-09	-0.329056	0.266	0.462	3.45638e-05
UBALD2	3.63999e-10	-0.329348	0.262	0.462	7.8187e-06
ERP29	1.16153e-05	-0.329414	0.734	0.757	0.249496
COX7B	2.59085e-05	-0.329485	0.494	0.606	0.556514
TMEM123	2.04438e-14	-0.330062	0.091	0.277	4.39134e-10
WDR83OS	5.24126e-09	-0.330105	0.498	0.658	0.000112582
SNRPE	7.59646e-07	-0.330346	0.332	0.468	0.0163172
VDAC3	1.02683e-13	-0.330861	0.131	0.332	2.20562e-09
PPP1R7	7.17459e-12	-0.330944	0.182	0.382	1.5411e-07
ATP5MF	0.000526154	-0.331409	0.563	0.631	1
GYPC	1.57612e-06	-0.331832	0.506	0.631	0.033855
H2AFZ	3.40216e-05	-0.332523	0.545	0.662	0.730785
SHKBP1	2.03613e-13	-0.332661	0.102	0.283	4.37362e-09
RPL7A	1.17265e-06	-0.332825	0.949	0.951	0.0251886
AC114760.2	1.10693e-16	-0.333228	0.054	0.234	2.37768e-12
CDC37	5.54835e-09	-0.333329	0.179	0.332	0.000119179
LRRC59	2.9416e-08	-0.333772	0.271	0.437	0.000631855
GABARAPL2	8.49179e-06	-0.334092	0.36	0.48	0.182404
SH2B2	2.42889e-13	-0.33481	0.056	0.206	5.21725e-09
RPS29	0.0293902	-0.335154	0.978	0.969	1
GTF3C6	9.6717e-08	-0.335372	0.177	0.32	0.00207748
CCDC69	8.75716e-11	-0.335591	0.185	0.372	1.88104e-06
OXA1L	1.8272e-11	-0.3357	0.249	0.455	3.92483e-07
MORF4L1	3.47639e-09	-0.33576	0.354	0.551	7.46728e-05
LCP1	6.217e-15	-0.33584	0.059	0.228	1.33541e-10
LRPAP1	8.54289e-06	-0.336207	0.482	0.597	0.183501
PFDN5	1.675e-06	-0.336377	0.829	0.886	0.0359791
MRPL37	4.46524e-18	-0.336607	0.053	0.243	9.59133e-14
ADD3	3.46907e-15	-0.336725	0.072	0.249	7.45157e-11
DAZAP2	2.3439e-11	-0.337421	0.223	0.418	5.03469e-07
NHP2	2.8761e-08	-0.337428	0.22	0.369	0.000617785
BIK	1.20467e-08	-0.337663	0.188	0.348	0.000258764
EIF5B	4.46368e-07	-0.337754	0.349	0.502	0.00958799
KARS	2.59252e-12	-0.337999	0.144	0.332	5.56874e-08
MYO1G	1.76041e-19	-0.338054	0.046	0.24	3.78137e-15
SRI	4.65421e-14	-0.338432	0.19	0.415	9.99725e-10
RALBP1	2.40551e-13	-0.339215	0.073	0.237	5.16704e-09
TAPBP	6.4291e-06	-0.339332	0.482	0.572	0.138097
MOB1A	1.43335e-08	-0.339635	0.183	0.338	0.000307883
EIF3J	3.11689e-10	-0.340008	0.249	0.44	6.69509e-06
UBE2N	9.22456e-11	-0.340415	0.188	0.375	1.98144e-06
TYROBP	6.10722e-15	-0.340481	0.016	0.142	1.31183e-10
PPP1CC	4.67682e-09	-0.340837	0.343	0.511	0.000100458
SDHD	3.46156e-13	-0.34084	0.136	0.326	7.43543e-09
IK	9.5619e-16	-0.342161	0.144	0.366	2.0539e-11
EIF4H	5.60979e-11	-0.343025	0.188	0.375	1.20498e-06
CASP4	1.7361e-08	-0.343211	0.199	0.354	0.000372914
ATP5MD	5.04955e-05	-0.343265	0.53	0.646	1
CLNS1A	4.96127e-10	-0.343828	0.136	0.298	1.06568e-05
EEF1D	2.13023e-11	-0.344083	0.901	0.929	4.57574e-07
RPS28	0.000133948	-0.34423	0.989	0.985	1
PSMC2	3.05395e-15	-0.344311	0.121	0.329	6.55989e-11
PPM1G	4.82091e-14	-0.344315	0.142	0.348	1.03553e-09
TKT	1.49741e-12	-0.344378	0.145	0.338	3.21644e-08
RTRAF	3.25281e-09	-0.344407	0.389	0.554	6.98703e-05
FAM96A	3.50227e-08	-0.345146	0.238	0.394	0.000752288
ITGB2	2.58753e-11	-0.345246	0.163	0.348	5.55801e-07
OST4	1.66503e-05	-0.345301	0.892	0.898	0.357649
ACBD3	1.0899e-09	-0.345322	0.145	0.305	2.3411e-05
CAPNS1	1.48071e-11	-0.345488	0.089	0.246	3.18056e-07
MXD4	2.76414e-10	-0.346049	0.159	0.323	5.93738e-06
PPIG	1.62774e-08	-0.346716	0.209	0.366	0.000349639
LSM14A	5.11732e-15	-0.346973	0.105	0.305	1.0992e-10
PTRHD1	7.96154e-11	-0.347725	0.128	0.292	1.71014e-06
TBCB	6.17202e-13	-0.348277	0.118	0.302	1.32575e-08
SNF8	1.84055e-12	-0.348998	0.166	0.36	3.95351e-08
SRSF2	1.06119e-09	-0.349484	0.376	0.56	2.27944e-05
SRP72	3.36527e-09	-0.349746	0.311	0.486	7.22861e-05
CSNK1A1	7.85582e-08	-0.349924	0.148	0.283	0.00168743
DUT	1.06568e-10	-0.350146	0.152	0.329	2.28907e-06
COPZ1	3.1359e-10	-0.350267	0.372	0.566	6.73592e-06
LUC7L3	8.65887e-08	-0.350365	0.212	0.369	0.00185993
ASNA1	1.2409e-12	-0.350554	0.185	0.391	2.66546e-08
RPL29	3.92654e-08	-0.35075	0.949	0.935	0.000843422
PHB2	6.24892e-11	-0.350949	0.201	0.382	1.34227e-06
RPL14	4.02242e-07	-0.351135	0.909	0.914	0.00864015
DYNLRB1	9.02687e-07	-0.351354	0.376	0.508	0.0193897
DERL2	1.53696e-10	-0.351373	0.354	0.557	3.30138e-06
MRPS12	5.23556e-10	-0.351798	0.177	0.348	1.1246e-05
SLC44A1	4.38063e-11	-0.351935	0.191	0.385	9.40959e-07
PSMA1	9.24212e-11	-0.352203	0.314	0.502	1.98521e-06
ETFA	6.4912e-16	-0.352239	0.145	0.366	1.39431e-11
U2SURP	4.79034e-13	-0.352283	0.105	0.283	1.02896e-08
ARL5A	3.0573e-11	-0.352658	0.152	0.335	6.56709e-07
ACAP1	1.77751e-10	-0.35286	0.113	0.268	3.81808e-06
DCTN2	2.58554e-14	-0.353188	0.144	0.351	5.55375e-10
TAPBPL	4.2148e-09	-0.354062	0.204	0.354	9.0534e-05
BZW1	2.73123e-08	-0.354249	0.166	0.314	0.000586668
2022-09-06	8.58564e-09	-0.354423	0.209	0.369	0.00018442
BCLAF1	6.88265e-10	-0.354535	0.147	0.314	1.47839e-05
DCTN3	2.45288e-10	-0.354548	0.273	0.462	5.26878e-06
HINT1	3.91565e-09	-0.354961	0.788	0.846	8.41081e-05
HNRNPA0	9.22177e-10	-0.355201	0.332	0.526	1.98084e-05
TNFRSF13B	6.67903e-12	-0.355218	0.233	0.434	1.43466e-07
LBR	2.67896e-14	-0.355321	0.072	0.249	5.7544e-10
TRBC1	1.05363e-12	-0.356282	0.019	0.132	2.26319e-08
WIPF1	7.43712e-20	-0.356641	0.083	0.311	1.59749e-15
AKAP9	4.83207e-10	-0.358187	0.191	0.372	1.03793e-05
ICAM3	1.3165e-08	-0.359158	0.421	0.582	0.000282784
PRDX3	1.93792e-12	-0.359191	0.139	0.323	4.16266e-08
UFD1	7.89098e-11	-0.360065	0.163	0.332	1.69498e-06
DYNLL1	4.88803e-07	-0.360287	0.663	0.729	0.0104995
RAC1	5.50187e-08	-0.360826	0.418	0.578	0.0011818
CCT6A	1.18e-16	-0.361352	0.083	0.283	2.53463e-12
H2AFY	2.14418e-13	-0.362189	0.099	0.28	4.6057e-09
FIBP	1.9752e-15	-0.362266	0.126	0.335	4.24274e-11
NCL	4.37305e-08	-0.362489	0.375	0.538	0.000939332
CCPG1	6.51844e-07	-0.362725	0.271	0.415	0.0140016
PRELID1	3.82427e-06	-0.363068	0.595	0.649	0.0821453
SSPN	2.43904e-13	-0.36334	0.048	0.194	5.23905e-09
MINOS1	1.49493e-09	-0.363422	0.368	0.542	3.21111e-05
ETFB	9.83568e-10	-0.363552	0.233	0.409	2.1127e-05
ADH5	1.78278e-16	-0.363648	0.077	0.268	3.82942e-12
BCKDK	1.47325e-13	-0.364117	0.137	0.338	3.16455e-09
N4BP2L2	1.28083e-13	-0.36575	0.212	0.434	2.75123e-09
CD3D	1.09421e-09	-0.366087	0.029	0.129	2.35037e-05
COPS6	5.29455e-13	-0.367483	0.211	0.425	1.13727e-08
HSD17B10	1.42523e-11	-0.367508	0.249	0.443	3.0614e-07
PSMA3	1.90893e-11	-0.367528	0.289	0.489	4.10039e-07
LRRFIP1	1.7356e-20	-0.367938	0.053	0.258	3.72807e-16
DNAJC3	1.97586e-09	-0.368488	0.338	0.523	4.24415e-05
PRDX5	2.42718e-07	-0.368488	0.608	0.695	0.00521358
PERP	3.39584e-21	-0.370271	0.024	0.203	7.29427e-17
ZNF207	5.25384e-14	-0.370376	0.172	0.388	1.12852e-09
MALAT1	3.24802e-11	-0.371035	0.884	0.908	6.97674e-07
SEC61A1	3.16495e-08	-0.371283	0.364	0.508	0.000679832
ERN1	4.48032e-09	-0.371419	0.134	0.283	9.62372e-05
MTMR14	7.62715e-23	-0.371461	0.043	0.255	1.63831e-18
EIF2A	7.96179e-13	-0.371637	0.228	0.443	1.71019e-08
SEC11A	1.32131e-08	-0.37169	0.384	0.542	0.000283817
TM9SF2	5.24528e-10	-0.372454	0.311	0.495	1.12669e-05
HEBP2	5.42423e-17	-0.373249	0.118	0.338	1.16512e-12
DEF6	5.8772e-14	-0.373362	0.142	0.342	1.26242e-09
ST13	1.33673e-09	-0.373427	0.284	0.465	2.8713e-05
GPSM3	1.03798e-08	-0.37395	0.317	0.498	0.000222958
PCMT1	6.91632e-12	-0.373998	0.177	0.372	1.48563e-07
IL2RG	2.64741e-08	-0.374018	0.427	0.572	0.000568663
SNRPG	7.60665e-06	-0.374927	0.451	0.563	0.163391
GADD45GIP1	3.56654e-08	-0.375843	0.383	0.542	0.000766094
HNRNPF	1.2732e-11	-0.375896	0.255	0.462	2.73484e-07
SOD1	7.64753e-08	-0.376663	0.381	0.514	0.00164269
ATRX	1.92019e-13	-0.377265	0.132	0.323	4.12456e-09
TAX1BP1	6.61668e-12	-0.377397	0.222	0.428	1.42126e-07
CASP3	6.44363e-19	-0.378249	0.043	0.231	1.38409e-14
NCOR1	5.91751e-16	-0.378435	0.136	0.357	1.27108e-11
EID1	1.58863e-10	-0.378556	0.348	0.538	3.41237e-06
CLDND1	2.10393e-13	-0.379124	0.096	0.277	4.51923e-09
SCP2	3.75196e-12	-0.379164	0.217	0.415	8.0592e-08
HADHA	3.69789e-13	-0.379201	0.147	0.342	7.94307e-09
PTTG1	3.55668e-11	-0.379219	0.041	0.166	7.63974e-07
ANP32A	1.27882e-13	-0.379521	0.124	0.32	2.7469e-09
AUP1	9.29047e-12	-0.380565	0.368	0.569	1.99559e-07
SDHC	2.28531e-11	-0.380914	0.207	0.4	4.90885e-07
EIF3A	1.42883e-11	-0.380934	0.182	0.375	3.06914e-07
COPS9	2.44194e-06	-0.381384	0.467	0.582	0.0524528
MRPS14	6.86566e-13	-0.38146	0.172	0.372	1.47474e-08
EIF4A2	3.68799e-10	-0.381515	0.523	0.698	7.92181e-06
FAM96B	1.6209e-09	-0.382028	0.279	0.446	3.48169e-05
BTN3A2	1.27505e-12	-0.382169	0.128	0.314	2.7388e-08
DBNL	1.03106e-19	-0.382196	0.126	0.372	2.21472e-15
ANXA11	1.44882e-13	-0.38285	0.219	0.437	3.11208e-09
SLC35B1	9.90536e-09	-0.383004	0.301	0.465	0.000212767
DDX5	5.7125e-11	-0.383203	0.593	0.751	1.22704e-06
IRF2	1.94098e-15	-0.383527	0.088	0.28	4.16923e-11
UQCRQ	4.14615e-06	-0.383686	0.742	0.782	0.0890593
PSMD6	5.75865e-15	-0.385228	0.14	0.351	1.23696e-10
ILF2	2.01317e-10	-0.38523	0.298	0.492	4.32428e-06
ACAT1	1.55275e-18	-0.385748	0.091	0.314	3.33532e-14
TWF2	2.02797e-18	-0.38603	0.072	0.274	4.35609e-14
UBXN1	1.36696e-12	-0.386774	0.254	0.465	2.93623e-08
RHOQ	6.20816e-23	-0.386847	0.051	0.274	1.33351e-18
TMA7	2.17733e-05	-0.388666	0.788	0.828	0.46769
PDHB	8.17788e-18	-0.389175	0.104	0.326	1.75661e-13
CDC123	7.78559e-19	-0.389557	0.094	0.32	1.67234e-14
ANAPC5	1.72845e-11	-0.389667	0.238	0.437	3.7127e-07
RER1	3.30337e-10	-0.389705	0.343	0.511	7.09564e-06
LIMS1	5.90615e-12	-0.389768	0.083	0.24	1.26864e-07
NDUFA9	7.244e-15	-0.390826	0.164	0.378	1.55601e-10
PPP1R2	9.16337e-13	-0.391297	0.226	0.446	1.96829e-08
SRRM1	4.79589e-08	-0.39161	0.241	0.403	0.00103016
ANXA6	1.67655e-11	-0.391734	0.247	0.437	3.60123e-07
BABAM1	1.02992e-15	-0.391773	0.139	0.351	2.21226e-11
PTPRC	1.55032e-09	-0.392369	0.155	0.308	3.33009e-05
EVL	1.17847e-18	-0.393122	0.041	0.225	2.53136e-14
MSN	3.70209e-14	-0.393355	0.1	0.286	7.95209e-10
NTAN1	7.25473e-23	-0.393425	0.045	0.258	1.55832e-18
IFNAR1	1.5135e-12	-0.393563	0.156	0.348	3.251e-08
PREB	7.29183e-12	-0.393815	0.247	0.449	1.56628e-07
CYC1	1.69465e-10	-0.394301	0.273	0.455	3.6401e-06
CTDNEP1	1.8287e-19	-0.395779	0.105	0.338	3.92805e-15
RAD23A	8.6822e-11	-0.396152	0.242	0.431	1.86494e-06
CCNDBP1	1.03605e-17	-0.396344	0.167	0.415	2.22544e-13
PYCARD	2.8257e-13	-0.396538	0.199	0.406	6.06961e-09
EAPP	1.7087e-14	-0.397403	0.158	0.369	3.67028e-10
ACO2	1.67302e-18	-0.397431	0.148	0.391	3.59365e-14
ACTR3	5.94835e-12	-0.397456	0.241	0.446	1.27771e-07
NUDT5	3.12902e-16	-0.397567	0.124	0.342	6.72113e-12
PCGF5	6.48317e-15	-0.398142	0.085	0.268	1.39259e-10
SULF2	1.37843e-19	-0.398321	0.045	0.237	2.96086e-15
SEL1L3	2.43374e-13	-0.398405	0.311	0.52	5.22767e-09
SDHB	5.95769e-16	-0.398568	0.163	0.388	1.27971e-11
RTF1	2.37089e-11	-0.399098	0.209	0.397	5.09267e-07
FBL	9.40994e-11	-0.399526	0.215	0.403	2.02125e-06
SMCHD1	1.79875e-16	-0.400126	0.094	0.298	3.86371e-12
XRCC6	9.72484e-11	-0.400942	0.262	0.443	2.0889e-06
CKLF	2.68829e-12	-0.401552	0.263	0.477	5.77444e-08
DNM2	5.73167e-21	-0.402578	0.075	0.302	1.23116e-16
ITGA4	1.82681e-18	-0.402853	0.043	0.225	3.92398e-14
ITM2A	3.78065e-07	-0.403203	0.211	0.345	0.00812083
EIF4G2	2.55543e-10	-0.403544	0.327	0.52	5.48906e-06
RALY	1.22276e-12	-0.403748	0.298	0.517	2.62648e-08
PSMB7	7.32662e-13	-0.404464	0.282	0.495	1.57376e-08
RBBP4	1.86078e-11	-0.404519	0.23	0.431	3.99696e-07
MRPS7	5.67192e-12	-0.404936	0.193	0.385	1.21833e-07
KHDRBS1	3.10081e-15	-0.405584	0.174	0.4	6.66053e-11
MPC1	1.32495e-10	-0.405911	0.188	0.366	2.84599e-06
C11orf58	1.31121e-11	-0.406196	0.357	0.56	2.81648e-07
NCLN	3.75303e-19	-0.406325	0.104	0.332	8.0615e-15
C16orf54	9.71174e-10	-0.406463	0.123	0.274	2.08608e-05
STMN1	4.46092e-12	-0.406975	0.038	0.166	9.58206e-08
NDUFAB1	1.309e-09	-0.407376	0.367	0.542	2.81174e-05
CLEC2D	4.10546e-17	-0.407737	0.059	0.246	8.81853e-13
DECR1	7.90116e-15	-0.408205	0.134	0.332	1.69717e-10
QARS	1.26367e-16	-0.408238	0.132	0.351	2.71437e-12
STK4	1.54652e-11	-0.408391	0.166	0.348	3.32193e-07
NEDD8	7.71152e-08	-0.408692	0.483	0.628	0.00165643
UBE2I	2.57539e-12	-0.408752	0.255	0.462	5.53194e-08
HNRNPA3	1.37349e-08	-0.408964	0.373	0.526	0.000295026
TALDO1	2.02976e-11	-0.409567	0.242	0.437	4.35992e-07
CBWD1	6.12161e-14	-0.409642	0.134	0.332	1.31492e-09
DHRS7	9.46213e-15	-0.41017	0.209	0.428	2.03247e-10
SNRPB	4.83586e-11	-0.41018	0.279	0.468	1.03874e-06
HSP90AA1	2.50084e-11	-0.410506	0.494	0.68	5.37181e-07
GNL3	5.96947e-11	-0.410634	0.247	0.437	1.28224e-06
CCR10	1.13095e-05	-0.411044	0.115	0.212	0.242927
RPL21	9.33621e-09	-0.412629	0.981	0.991	0.000200542
SARAF	4.77823e-11	-0.413531	0.619	0.775	1.02636e-06
LINC01781	4.9207e-08	-0.413982	0.083	0.2	0.00105697
PRR13	1.38885e-10	-0.414338	0.278	0.465	2.98325e-06
EWSR1	7.20292e-13	-0.414626	0.161	0.357	1.54719e-08
RPL34	5.25411e-11	-0.414699	0.987	0.988	1.12858e-06
SPN	7.6064e-24	-0.414874	0.026	0.225	1.63385e-19
HNRNPU	1.68408e-12	-0.414997	0.255	0.474	3.61739e-08
GPAA1	6.4041e-16	-0.415032	0.19	0.418	1.3756e-11
SMDT1	3.41805e-10	-0.415185	0.678	0.778	7.34198e-06
EMC4	2.00562e-08	-0.4157	0.289	0.443	0.000430807
RNPS1	4.43821e-12	-0.416317	0.22	0.418	9.53327e-08
SAP18	2.78313e-09	-0.416326	0.515	0.658	5.97816e-05
PA2G4	7.87496e-10	-0.416896	0.201	0.375	1.69154e-05
HIGD2A	2.44569e-07	-0.417326	0.437	0.554	0.00525334
UQCRB	6.69004e-06	-0.417524	0.636	0.726	0.143702
GZMA	2.43733e-15	-0.417581	0.026	0.166	5.23539e-11
CXXC5	4.7507e-09	-0.417603	0.327	0.489	0.000102045
NACA	1.3302e-10	-0.417641	0.893	0.914	2.85727e-06
EMC7	3.12535e-12	-0.418148	0.332	0.529	6.71324e-08
UQCR11	2.89591e-07	-0.418355	0.726	0.791	0.00622041
MED10	1.56153e-15	-0.418484	0.166	0.391	3.35417e-11
GNAI2	1.37368e-14	-0.41952	0.153	0.366	2.95067e-10
ECHS1	3.33096e-17	-0.419564	0.175	0.425	7.15491e-13
WDR1	5.44319e-14	-0.420032	0.15	0.348	1.1692e-09
CNN2	7.91874e-13	-0.420978	0.156	0.354	1.70095e-08
JAK1	4.9366e-15	-0.421284	0.107	0.302	1.06038e-10
RABAC1	4.54778e-11	-0.422071	0.804	0.886	9.76863e-07
TAF9	3.35347e-12	-0.422351	0.167	0.357	7.20325e-08
TMBIM4	2.00725e-10	-0.422463	0.557	0.692	4.31157e-06
PCBP1	3.47691e-10	-0.422695	0.41	0.606	7.46839e-06
NDUFC2	1.84067e-08	-0.423487	0.461	0.603	0.000395376
RANBP1	1.14811e-08	-0.424313	0.271	0.425	0.000246613
JPT1	8.17868e-14	-0.425272	0.118	0.308	1.75678e-09
ACSS1	2.00413e-19	-0.426391	0.096	0.323	4.30486e-15
RAP1A	2.21787e-13	-0.426422	0.196	0.403	4.76398e-09
EFHD2	1.6567e-23	-0.426905	0.059	0.292	3.55859e-19
SDF2L1	4.22723e-10	-0.427735	0.788	0.871	9.08009e-06
COX6A1	2.76139e-07	-0.427744	0.708	0.775	0.00593147
TENT5C	1.38477e-18	-0.428094	0.225	0.514	2.97448e-14
ARF6	1.28792e-14	-0.428639	0.298	0.535	2.76644e-10
MDM4	9.47036e-10	-0.429222	0.155	0.311	2.03423e-05
MMADHC	6.01525e-16	-0.42927	0.217	0.452	1.29207e-11
TUFM	1.49282e-11	-0.429383	0.405	0.585	3.20659e-07
CPNE1	5.85351e-18	-0.429403	0.144	0.378	1.25733e-13
TRABD	5.37363e-12	-0.429804	0.238	0.431	1.15426e-07
SEC63	2.14929e-17	-0.429927	0.134	0.366	4.61667e-13
SPCS3	0.000248045	-0.430014	0.74	0.745	1
HLA-DQA1	6.89894e-14	-0.430062	0.089	0.268	1.48189e-09
NUCB1	2.17145e-09	-0.431518	0.249	0.409	4.66428e-05
DERL1	2.27973e-14	-0.431685	0.424	0.64	4.89685e-10
TMEM258	2.64759e-06	-0.433861	0.895	0.911	0.0568701
B4GALT3	8.0037e-16	-0.434015	0.247	0.486	1.71919e-11
PSMD4	2.10355e-10	-0.434716	0.25	0.434	4.51842e-06
AL133467.1	2.11743e-12	-0.434732	0.132	0.311	4.54824e-08
RAP1B	1.57748e-10	-0.434915	0.26	0.443	3.38842e-06
ORMDL1	3.48235e-12	-0.434954	0.233	0.428	7.48009e-08
THRAP3	3.17381e-14	-0.435035	0.153	0.36	6.81734e-10
STT3B	1.47061e-15	-0.435273	0.207	0.44	3.15887e-11
TIFA	6.41308e-15	-0.435632	0.118	0.323	1.37753e-10
CAPZA1	8.91627e-13	-0.435791	0.26	0.465	1.91521e-08
ARL6IP5	4.98121e-12	-0.436269	0.233	0.431	1.06996e-07
EIF3E	3.89802e-11	-0.436401	0.627	0.769	8.37296e-07
BSG	3.4783e-11	-0.436618	0.485	0.637	7.47138e-07
PLAC8	8.7568e-11	-0.436801	0.142	0.308	1.88096e-06
HMGN3	3.67735e-10	-0.437643	0.284	0.468	7.89896e-06
DAD1	3.70769e-09	-0.438196	0.71	0.754	7.96412e-05
RPL5	4.08912e-12	-0.438375	0.92	0.938	8.78343e-08
NDUFB10	5.66729e-11	-0.438459	0.458	0.628	1.21733e-06
JTB	3.81709e-11	-0.438493	0.644	0.757	8.19912e-07
RPL28	6.76476e-05	-0.438585	0.965	0.945	1
NDUFB9	3.20746e-10	-0.439079	0.391	0.566	6.88961e-06
MESD	3.07407e-08	-0.441043	0.352	0.511	0.00066031
MRPL22	1.25338e-14	-0.44194	0.153	0.354	2.69227e-10
MDH2	8.21679e-12	-0.44276	0.298	0.489	1.76497e-07
POU2AF1	5.13979e-10	-0.443149	0.427	0.597	1.10403e-05
UQCRC2	4.4277e-16	-0.445299	0.204	0.437	9.51071e-12
STOML2	1.52297e-13	-0.445329	0.209	0.418	3.27134e-09
VDAC1	4.14013e-14	-0.44582	0.172	0.382	8.89301e-10
HLA-DRA	1.81596e-05	-0.44708	0.389	0.535	0.390067
CDV3	6.38959e-10	-0.447235	0.287	0.455	1.37248e-05
HMGN2	9.50894e-05	-0.447368	0.426	0.532	1
BASP1	2.65793e-18	-0.448445	0.15	0.391	5.70923e-14
ANXA5	8.59901e-12	-0.448615	0.295	0.492	1.84707e-07
CD47	3.85208e-11	-0.448836	0.343	0.52	8.27427e-07
S100A11	2.86069e-11	-0.449311	0.228	0.422	6.14476e-07
ATP6V0E1	4.67671e-09	-0.449523	0.566	0.692	0.000100456
TRADD	3.70435e-15	-0.450756	0.209	0.443	7.95694e-11
ARGLU1	6.30178e-12	-0.451199	0.252	0.458	1.35362e-07
JCHAIN	0.00206209	-0.452688	0.898	0.926	1
AURKAIP1	7.98002e-09	-0.45289	0.482	0.615	0.000171411
SF3B2	9.53641e-15	-0.454308	0.281	0.523	2.04842e-10
GDI2	1.89589e-13	-0.454697	0.282	0.502	4.07238e-09
IL16	3.7314e-12	-0.454766	0.134	0.311	8.01504e-08
PPP4C	5.08473e-19	-0.454966	0.161	0.409	1.0922e-14
MAP2K2	1.21273e-17	-0.455505	0.183	0.434	2.60495e-13
CCL5	2.47541e-10	-0.455928	0.053	0.178	5.31718e-06
HNRNPA2B1	9.10177e-10	-0.456989	0.507	0.655	1.95506e-05
COX5B	3.84554e-09	-0.457851	0.6	0.714	8.26023e-05
MAT2B	6.14933e-19	-0.458201	0.104	0.335	1.32088e-14
SSR2	2.64503e-15	-0.460217	0.831	0.908	5.68153e-11
RPL27A	1.72014e-11	-0.461527	0.984	0.982	3.69486e-07
CCT3	3.20449e-16	-0.462075	0.15	0.375	6.88325e-12
TRAC	1.16914e-17	-0.462334	0.037	0.209	2.51132e-13
H3F3B	7.72263e-24	-0.462473	0.687	0.868	1.65882e-19
EIF3K	4.45792e-12	-0.462604	0.679	0.791	9.57561e-08
LGALS3	6.02588e-15	-0.463066	0.145	0.351	1.29436e-10
SEC61B	3.10922e-15	-0.463198	0.879	0.911	6.6786e-11
VOPP1	6.74906e-11	-0.46321	0.389	0.563	1.4497e-06
PSMB2	2.26382e-12	-0.4633	0.317	0.517	4.86268e-08
SND1	2.02689e-16	-0.463832	0.191	0.425	4.35376e-12
TCEA1	1.56198e-11	-0.465299	0.317	0.514	3.35512e-07
CNBP	2.52121e-12	-0.465648	0.416	0.603	5.41556e-08
UQCRC1	1.92656e-14	-0.465989	0.177	0.388	4.13826e-10
AP2S1	5.97917e-11	-0.466159	0.217	0.397	1.28432e-06
NCF1	6.33e-12	-0.46673	0.332	0.517	1.35968e-07
RPS12	3.74949e-06	-0.467113	0.971	0.963	0.0805391
CCNC	2.93411e-13	-0.46736	0.215	0.415	6.30247e-09
PCNP	1.04886e-14	-0.468189	0.203	0.428	2.25294e-10
RPS23	2.01574e-11	-0.468421	0.962	0.972	4.32981e-07
HNRNPR	4.8654e-16	-0.468708	0.174	0.406	1.04509e-11
RPLP1	6.05261e-13	-0.468775	1	0.994	1.3001e-08
XRCC5	3.48859e-16	-0.4691	0.175	0.409	7.49348e-12
COPB2	1.58505e-22	-0.469635	0.128	0.4	3.4047e-18
ATP5MPL	7.55889e-08	-0.469957	0.671	0.732	0.00162365
HM13	4.4261e-10	-0.470017	0.561	0.686	9.50725e-06
ATP5F1E	0.0164402	-0.472019	0.871	0.855	1
PPA1	2.01529e-14	-0.472965	0.308	0.538	4.32884e-10
WARS	7.50573e-17	-0.473124	0.131	0.363	1.61223e-12
EVI2B	5.19422e-12	-0.475488	0.463	0.658	1.11572e-07
PSMA7	7.21539e-11	-0.476161	0.501	0.658	1.54987e-06
ERGIC3	6.36753e-13	-0.477328	0.547	0.705	1.36775e-08
AHSP	4.23523e-13	-0.477368	0.03	0.16	9.09728e-09
APRT	7.25736e-11	-0.477428	0.418	0.582	1.55888e-06
RARRES3	9.11875e-14	-0.47765	0.132	0.32	1.95871e-09
PIM2	7.80675e-12	-0.477753	0.472	0.677	1.67689e-07
GNAS	2.12092e-10	-0.478449	0.34	0.517	4.55574e-06
PNISR	1.41367e-16	-0.480058	0.285	0.529	3.03655e-12
PTMA	7.59265e-15	-0.481616	0.92	0.957	1.6309e-10
ADRM1	8.92119e-17	-0.482685	0.276	0.526	1.91627e-12
NOSIP	1.11464e-13	-0.48553	0.191	0.397	2.39424e-09
IRF7	1.12415e-13	-0.486081	0.164	0.363	2.41467e-09
CYTIP	6.63235e-16	-0.486401	0.274	0.529	1.42463e-11
IGLC3	1.98076e-07	-0.487878	0.419	0.526	0.00425468
UBE2D2	2.07295e-10	-0.48807	0.426	0.588	4.45269e-06
CNPY2	8.79135e-17	-0.488204	0.34	0.588	1.88838e-12
CCDC32	6.90178e-16	-0.489288	0.166	0.382	1.4825e-11
MTHFD2	6.40323e-14	-0.489865	0.175	0.385	1.37541e-09
SCAMP2	1.09075e-18	-0.490525	0.161	0.403	2.34293e-14
2022-09-01	2.35361e-20	-0.490798	0.175	0.446	5.05556e-16
TCF4	2.63406e-14	-0.491055	0.145	0.351	5.65796e-10
SUMO1	7.73781e-16	-0.495199	0.27	0.508	1.66208e-11
SUMO2	3.5503e-14	-0.4952	0.517	0.705	7.62605e-10
ISCU	8.13779e-11	-0.495418	0.555	0.662	1.748e-06
PSMD8	1.55936e-13	-0.498193	0.402	0.591	3.34951e-09
EIF2S2	7.96027e-12	-0.498387	0.443	0.631	1.70987e-07
ZBTB38	1.0149e-15	-0.498883	0.11	0.314	2.18e-11
ATP6V1G1	3.5716e-14	-0.4999	0.542	0.72	7.67179e-10
MT-ND1	2.49533e-16	-0.500582	0.668	0.852	5.35997e-12
ELOB	4.21444e-06	-0.500782	0.681	0.711	0.0905262
SNX3	1.67293e-16	-0.50135	0.352	0.585	3.59345e-12
RPL35	6.74038e-09	-0.501886	0.968	0.966	0.000144783
HNRNPM	5.86986e-16	-0.501995	0.285	0.52	1.26085e-11
RPL6	8.98746e-16	-0.502132	0.943	0.969	1.93051e-11
MRPL52	4.19046e-10	-0.503907	0.394	0.56	9.00111e-06
TMED2	6.27134e-17	-0.504865	0.719	0.837	1.34708e-12
FKBP8	2.56881e-16	-0.507568	0.247	0.48	5.5178e-12
CSDE1	3.81665e-15	-0.510588	0.337	0.557	8.19815e-11
SRSF9	3.80192e-13	-0.510604	0.534	0.68	8.16653e-09
SELENOF	7.13038e-13	-0.512081	0.488	0.658	1.53161e-08
RNASET2	2.0805e-08	-0.512803	0.427	0.545	0.000446892
SMARCB1	3.97701e-15	-0.513108	0.266	0.489	8.54262e-11
TMED10	1.46722e-11	-0.513119	0.713	0.782	3.1516e-07
BUD23	1.33214e-16	-0.51352	0.246	0.489	2.86143e-12
TMEM50A	1.03706e-18	-0.513568	0.231	0.483	2.2276e-14
DBI	2.78627e-11	-0.514324	0.341	0.526	5.9849e-07
SNRPD2	1.91037e-11	-0.514349	0.555	0.702	4.10348e-07
MRPL51	9.47881e-14	-0.514788	0.392	0.597	2.03605e-09
MFF	1.0789e-15	-0.514861	0.195	0.418	2.31747e-11
TMED9	5.11792e-14	-0.515332	0.754	0.834	1.09933e-09
GSTK1	5.46441e-14	-0.517595	0.325	0.535	1.17376e-09
ATP5F1D	4.00578e-12	-0.51774	0.6	0.742	8.60441e-08
PGAM1	1.44946e-10	-0.519053	0.295	0.468	3.11344e-06
PTGES3	2.87193e-15	-0.519544	0.394	0.634	6.1689e-11
BIN2	4.89622e-30	-0.519656	0.075	0.363	1.05171e-25
NDUFB2	5.80932e-11	-0.519733	0.461	0.622	1.24784e-06
SELENOT	1.98144e-15	-0.522628	0.517	0.72	4.25612e-11
ATP5PO	1.72167e-12	-0.522958	0.574	0.705	3.69814e-08
PSMB8	5.41923e-09	-0.523001	0.435	0.578	0.000116405
PTP4A2	3.24289e-16	-0.523396	0.324	0.557	6.96574e-12
SEMA4A	1.57591e-22	-0.523739	0.1	0.351	3.38505e-18
VPS29	1.75537e-19	-0.523851	0.211	0.48	3.77054e-15
KLF2	1.56013e-22	-0.52408	0.298	0.631	3.35115e-18
SEC61G	2.58504e-13	-0.524254	0.896	0.908	5.55267e-09
H2AFV	5.4598e-13	-0.524439	0.282	0.486	1.17277e-08
DNAJC7	1.58565e-15	-0.525007	0.203	0.431	3.40598e-11
RPL32	2.00708e-11	-0.525014	0.986	0.972	4.3112e-07
CYCS	2.67422e-13	-0.525519	0.496	0.689	5.74423e-09
PRMT1	2.55148e-20	-0.526626	0.254	0.532	5.48059e-16
C1QBP	1.16844e-12	-0.526827	0.257	0.455	2.5098e-08
CCDC167	9.77984e-13	-0.52698	0.26	0.468	2.10071e-08
HNRNPD	2.51776e-16	-0.52793	0.233	0.471	5.40816e-12
RNH1	6.22534e-15	-0.528302	0.25	0.465	1.3372e-10
TAP1	8.59518e-21	-0.528665	0.187	0.458	1.84624e-16
S1PR4	4.34259e-23	-0.530239	0.1	0.363	9.32788e-19
SET	1.58029e-12	-0.532307	0.322	0.542	3.39447e-08
COX5A	8.55969e-11	-0.532697	0.585	0.705	1.83862e-06
RPL36A	4.89823e-09	-0.532701	0.866	0.895	0.000105214
SEC11C	1.91524e-13	-0.533258	0.925	0.945	4.11395e-09
COX7A2L	4.93904e-15	-0.533375	0.378	0.603	1.06091e-10
CHMP4B	1.79176e-16	-0.533859	0.263	0.498	3.8487e-12
UQCRFS1	2.41076e-14	-0.534716	0.364	0.569	5.17831e-10
MYL12B	1.4873e-15	-0.536565	0.368	0.597	3.19473e-11
TMCO1	7.63275e-13	-0.536813	0.41	0.609	1.63951e-08
TRAPPC1	1.4035e-13	-0.536853	0.33	0.532	3.01471e-09
AP2M1	6.22105e-21	-0.536924	0.22	0.495	1.33628e-16
NDUFV2	8.45169e-12	-0.538546	0.367	0.529	1.81542e-07
PGK1	2.86885e-14	-0.540007	0.351	0.566	6.16228e-10
MLEC	1.01002e-13	-0.540802	0.257	0.471	2.16952e-09
ANKRD12	1.53369e-20	-0.541055	0.188	0.455	3.29437e-16
SLC25A5	9.6219e-12	-0.543594	0.47	0.643	2.06678e-07
HSPD1	2.51467e-19	-0.545129	0.15	0.397	5.40151e-15
ERH	6.19072e-14	-0.549703	0.48	0.652	1.32977e-09
TPI1	3.92612e-11	-0.550203	0.431	0.597	8.4333e-07
ZNF706	9.13709e-17	-0.551461	0.542	0.738	1.96265e-12
PSME1	5.39748e-12	-0.552259	0.667	0.754	1.15938e-07
CAP1	3.71646e-18	-0.552387	0.198	0.44	7.98296e-14
EIF3I	1.43113e-15	-0.556154	0.297	0.523	3.07406e-11
ATP6AP2	2.46509e-19	-0.55775	0.177	0.431	5.29501e-15
UBE2L3	4.23811e-12	-0.557925	0.317	0.508	9.10347e-08
CAPN2	1.62972e-27	-0.560394	0.093	0.372	3.50063e-23
PSMA5	4.11285e-19	-0.561284	0.26	0.52	8.83441e-15
2022-09-07	8.73585e-16	-0.566105	0.249	0.483	1.87646e-11
TRAM1	8.5174e-18	-0.566656	0.699	0.809	1.82954e-13
P4HB	1.50405e-13	-0.566762	0.67	0.782	3.2307e-09
SYNGR2	6.56309e-17	-0.567079	0.29	0.526	1.40975e-12
RPL39	2.39621e-11	-0.570265	0.976	0.963	5.14706e-07
HMGB2	7.84239e-15	-0.570473	0.107	0.302	1.68455e-10
HNRNPC	4.30314e-17	-0.571359	0.354	0.6	9.24314e-13
TPM3	8.9203e-21	-0.572111	0.226	0.489	1.91608e-16
HMGN1	2.90641e-18	-0.573767	0.399	0.649	6.24297e-14
OAS1	3.89764e-30	-0.576809	0.062	0.342	8.37212e-26
KDELR2	2.36289e-13	-0.57714	0.579	0.735	5.0755e-09
MT-ND5	3.55778e-16	-0.578018	0.431	0.671	7.64211e-12
UBB	3.36264e-19	-0.5799	0.848	0.889	7.22295e-15
IFI16	5.54287e-23	-0.581542	0.115	0.382	1.19061e-18
TIMM8B	5.77926e-17	-0.581834	0.177	0.409	1.24139e-12
TMC6	1.02008e-37	-0.583071	0.07	0.409	2.19112e-33
GRK6	1.30047e-28	-0.583483	0.104	0.397	2.79341e-24
HLA-DPA1	4.51296e-16	-0.583548	0.335	0.603	9.69383e-12
PKM	1.9408e-13	-0.584314	0.276	0.474	4.16884e-09
ARF1	1.88768e-15	-0.585096	0.576	0.708	4.05473e-11
EIF3M	1.60426e-22	-0.585951	0.266	0.56	3.44596e-18
LITAF	6.30281e-21	-0.586614	0.234	0.514	1.35384e-16
CDC42SE2	8.23687e-18	-0.588391	0.22	0.477	1.76928e-13
ZBP1	8.73502e-22	-0.588899	0.163	0.425	1.87628e-17
ZFAND6	7.88528e-19	-0.590595	0.211	0.446	1.69376e-14
SRM	1.16286e-12	-0.592854	0.496	0.649	2.49783e-08
RPN2	2.40464e-14	-0.59417	0.737	0.815	5.16516e-10
HCLS1	2.77691e-16	-0.594171	0.223	0.443	5.96481e-12
APOBEC3C	1.24508e-13	-0.595379	0.163	0.36	2.67443e-09
PDIA3	6.07277e-17	-0.597352	0.652	0.797	1.30443e-12
BRK1	2.73779e-20	-0.598099	0.404	0.652	5.88077e-16
ABRACL	1.33913e-26	-0.600494	0.129	0.425	2.87645e-22
FKBP1A	1.48743e-18	-0.60065	0.246	0.492	3.19499e-14
PAPOLA	6.85736e-25	-0.60111	0.266	0.582	1.47296e-20
PRDM1	2.28104e-14	-0.601755	0.177	0.391	4.89967e-10
B2M	1.75331e-32	-0.603578	1	1	3.7661e-28
PARK7	4.32975e-16	-0.605082	0.485	0.689	9.30031e-12
FTH1	1.36761e-17	-0.607239	0.922	0.948	2.93763e-13
CHST12	1.985e-27	-0.608583	0.199	0.523	4.26378e-23
SERBP1	6.63719e-18	-0.610265	0.305	0.557	1.42567e-13
GTF3A	4.95687e-15	-0.610874	0.429	0.615	1.06474e-10
SELL	6.92965e-34	-0.611433	0.032	0.305	1.48849e-29
NOP10	1.52517e-13	-0.613374	0.429	0.597	3.27607e-09
TRBC2	1.48198e-30	-0.614083	0.077	0.372	3.1833e-26
EIF3H	6.96586e-17	-0.614476	0.469	0.686	1.49627e-12
DNAJB11	9.46505e-15	-0.615283	0.389	0.588	2.03309e-10
RPL11	8.23218e-21	-0.617193	0.978	0.994	1.76827e-16
ECH1	1.13217e-21	-0.617672	0.311	0.597	2.4319e-17
TSPO	2.18235e-16	-0.618268	0.303	0.526	4.6877e-12
PSMB6	2.33816e-15	-0.618737	0.426	0.618	5.02237e-11
UBE2G1	1.41391e-24	-0.619436	0.185	0.483	3.03707e-20
CHCHD2	7.95327e-11	-0.62007	0.769	0.812	1.70836e-06
RPS21	1.89163e-07	-0.621196	0.898	0.917	0.00406321
HSPA5	2.6108e-16	-0.6212	0.767	0.865	5.60799e-12
NDUFA13	1.76568e-13	-0.622389	0.614	0.726	3.79269e-09
RPS18	9.30962e-20	-0.623267	0.986	0.988	1.99971e-15
ATP5PB	5.72317e-16	-0.627259	0.335	0.545	1.22934e-11
SSR1	6.43374e-17	-0.630367	0.388	0.618	1.38197e-12
ARL4C	3.99401e-36	-0.633825	0.03	0.317	8.57913e-32
NDUFB8	1.87608e-16	-0.634237	0.421	0.625	4.02982e-12
GSPT1	1.22076e-26	-0.63536	0.112	0.397	2.62219e-22
RIPOR2	9.75103e-22	-0.641914	0.075	0.302	2.09452e-17
DRAP1	1.12143e-19	-0.642233	0.278	0.535	2.40883e-15
PSMA2	1.42514e-20	-0.642936	0.48	0.698	3.0612e-16
RPL13	8.84539e-21	-0.645288	0.989	0.988	1.89999e-16
TPD52	5.99636e-24	-0.646032	0.434	0.692	1.28802e-19
VCP	1.10811e-17	-0.647418	0.308	0.542	2.38022e-13
PARP1	3.25164e-21	-0.648201	0.278	0.563	6.98453e-17
PPP1CA	3.80718e-18	-0.648229	0.455	0.655	8.17782e-14
RPS10	6.00014e-19	-0.648752	0.912	0.935	1.28883e-14
EMP3	9.06224e-18	-0.649562	0.595	0.775	1.94657e-13
UBXN4	2.29876e-20	-0.649584	0.352	0.622	4.93773e-16
ATP5PF	2.8668e-12	-0.650396	0.581	0.711	6.15788e-08
PABPC4	5.1024e-25	-0.653417	0.188	0.483	1.096e-20
SLC25A3	4.39322e-13	-0.653463	0.434	0.585	9.43664e-09
RPL13A	9.09953e-20	-0.654453	0.99	0.988	1.95458e-15
CAPZB	4.16107e-24	-0.6574	0.206	0.495	8.93798e-20
NPM1	1.01297e-18	-0.657815	0.667	0.837	2.17586e-14
COX4I1	5.97681e-18	-0.658221	0.802	0.874	1.28382e-13
CD164	7.20046e-21	-0.658906	0.351	0.618	1.54666e-16
TXN	1.7216e-17	-0.66259	0.455	0.658	3.69799e-13
SELENOS	1.61086e-20	-0.666122	0.724	0.843	3.46013e-16
CANX	1.05881e-23	-0.667346	0.303	0.594	2.27432e-19
HNRNPA1	3.99446e-17	-0.667657	0.702	0.849	8.58011e-13
ARPC3	4.86538e-17	-0.668819	0.59	0.726	1.04508e-12
COX6C	6.25416e-16	-0.668925	0.636	0.775	1.34339e-11
RPL18	2.65638e-20	-0.6725	0.951	0.963	5.70591e-16
CDC42	8.78313e-15	-0.673193	0.386	0.594	1.88662e-10
CD81	3.16481e-34	-0.674267	0.112	0.452	6.798e-30
MZT2A	1.321e-19	-0.676616	0.295	0.557	2.83751e-15
RPS6	2.86639e-27	-0.677865	0.982	0.991	6.15701e-23
APOBEC3G	5.24014e-26	-0.678894	0.129	0.412	1.12558e-21
TXNDC11	2.07949e-20	-0.67973	0.37	0.618	4.46674e-16
ATP5MC3	2.1794e-20	-0.682884	0.522	0.723	4.68135e-16
RPS8	5.35779e-18	-0.683505	0.979	0.966	1.15085e-13
RPS24	1.56013e-08	-0.684141	0.917	0.932	0.000335117
HNRNPK	3.83811e-21	-0.686213	0.435	0.689	8.24425e-17
DDOST	1.88762e-20	-0.689614	0.528	0.723	4.05461e-16
MCUB	2.15642e-39	-0.690121	0.057	0.391	4.63198e-35
FDX1	4.08769e-25	-0.694712	0.201	0.489	8.78037e-21
SF3B5	6.81069e-22	-0.69556	0.47	0.705	1.46294e-17
TMBIM6	6.70071e-22	-0.700049	0.788	0.88	1.43931e-17
H1FX	1.49595e-16	-0.702206	0.281	0.538	3.21329e-12
SRP14	4.48837e-20	-0.703366	0.673	0.806	9.64103e-16
COX7A2	1.07269e-18	-0.703789	0.761	0.849	2.30415e-14
ARPC5	2.97695e-32	-0.704663	0.166	0.511	6.39448e-28
PDLIM1	6.00195e-28	-0.708807	0.102	0.391	1.28922e-23
CITED2	2.12796e-28	-0.71018	0.161	0.505	4.57087e-24
LDHB	1.37376e-19	-0.711934	0.475	0.686	2.95083e-15
POMP	3.50707e-22	-0.713231	0.435	0.692	7.5332e-18
COPE	1.75264e-18	-0.716081	0.641	0.775	3.76466e-14
PSMB9	6.00262e-18	-0.716522	0.451	0.652	1.28936e-13
COX6B1	2.99163e-17	-0.717408	0.687	0.809	6.42603e-13
RPLP0	4.88054e-26	-0.71756	0.973	0.972	1.04834e-21
HLA-DPB1	2.36439e-20	-0.717826	0.252	0.554	5.07872e-16
RPS4Y1	2.01124e-22	-0.718281	0.475	0.72	4.32015e-18
EIF3L	1.76903e-21	-0.718541	0.509	0.717	3.79988e-17
IGHA1	9.83669e-07	-0.720338	0.675	0.692	0.0211292
MZT2B	1.27167e-13	-0.720747	0.589	0.717	2.73155e-09
RPS13	1.43549e-19	-0.720931	0.952	0.957	3.08343e-15
HLA-B	5.77539e-15	-0.722669	0.967	0.957	1.24055e-10
RPS5	6.20693e-25	-0.723265	0.955	0.96	1.33325e-20
IL32	1.27904e-21	-0.725835	0.057	0.277	2.74739e-17
EIF3F	2.52255e-19	-0.72885	0.51	0.714	5.41844e-15
ATP5F1C	1.29328e-21	-0.729313	0.282	0.542	2.77797e-17
CD53	1.66303e-25	-0.732236	0.434	0.717	3.57218e-21
CALM3	7.316e-17	-0.733507	0.23	0.465	1.57148e-12
HRASLS2	1.91349e-37	-0.736236	0.01	0.271	4.11017e-33
PDIA6	7.97515e-26	-0.737526	0.77	0.868	1.71306e-21
CCT8	4.4019e-24	-0.738384	0.278	0.569	9.45528e-20
CTSH	2.8828e-23	-0.740586	0.247	0.551	6.19225e-19
DCPS	7.02805e-39	-0.744501	0.096	0.446	1.50962e-34
AES	6.7379e-20	-0.747761	0.247	0.511	1.4473e-15
RPS15A	2.99249e-17	-0.748839	0.982	0.963	6.42787e-13
ARL6IP1	1.03355e-18	-0.749268	0.214	0.462	2.22007e-14
RPSA	7.15158e-19	-0.754183	0.874	0.911	1.53616e-14
ISG15	1.34358e-18	-0.754551	0.19	0.446	2.88601e-14
PSMB3	2.77992e-19	-0.755943	0.419	0.64	5.97127e-15
RAN	5.88102e-19	-0.75707	0.396	0.625	1.26324e-14
SERF2	2.69661e-20	-0.757979	0.949	0.954	5.79233e-16
RPL19	1.15704e-19	-0.760949	0.968	0.954	2.48532e-15
EEF2	8.99804e-24	-0.761076	0.834	0.895	1.93278e-19
GNLY	3.53246e-13	-0.764619	0.067	0.228	7.58773e-09
CD38	1.04008e-17	-0.767049	0.306	0.529	2.2341e-13
YWHAB	6.63359e-29	-0.767847	0.316	0.643	1.42489e-24
GNG7	8.17099e-23	-0.770113	0.372	0.618	1.75513e-18
SPCS2	7.43534e-38	-0.770537	0.912	0.966	1.59711e-33
RPL36	1.91593e-14	-0.770858	0.949	0.954	4.11542e-10
CALM2	6.62661e-22	-0.774108	0.485	0.723	1.4234e-17
RAC2	2.39798e-23	-0.776647	0.408	0.662	5.15086e-19
LDHA	1.38283e-22	-0.778096	0.332	0.603	2.97033e-18
RPL12	1.08976e-21	-0.778941	0.946	0.957	2.34081e-17
PSMA4	3.9271e-26	-0.780041	0.306	0.6	8.43542e-22
RNASE6	7.56579e-23	-0.780129	0.139	0.391	1.62513e-18
GHITM	5.19067e-27	-0.784769	0.351	0.637	1.11496e-22
LTB	2.38076e-08	-0.785896	0.112	0.24	0.000511387
MEF2C	4.50867e-24	-0.78732	0.268	0.575	9.68463e-20
GMFG	6.2897e-21	-0.788449	0.431	0.671	1.35103e-16
MYL6	6.4247e-20	-0.793509	0.789	0.862	1.38003e-15
TRAF3IP3	1.55982e-32	-0.79501	0.153	0.486	3.35048e-28
OSTC	1.31834e-24	-0.796508	0.59	0.775	2.8318e-20
RPL18A	8.86652e-30	-0.796708	0.978	0.982	1.90453e-25
RPL10A	1.11672e-25	-0.801274	0.925	0.957	2.39872e-21
CLPTM1L	1.08188e-32	-0.802388	0.239	0.582	2.32387e-28
PSMB1	3.45832e-26	-0.806576	0.459	0.698	7.42847e-22
HIST1H4C	6.42712e-21	-0.806633	0.171	0.434	1.38054e-16
CRIP1	4.49914e-06	-0.810938	0.26	0.375	0.0966416
RPS14	3.01872e-36	-0.812708	0.982	0.994	6.48421e-32
RPS19	1.41379e-21	-0.822295	0.987	0.991	3.03682e-17
MT-ND4	6.3663e-25	-0.831252	0.746	0.892	1.36748e-20
ARPC1B	4.26339e-26	-0.833704	0.274	0.566	9.15776e-22
HLA-DRB5	4.07374e-57	-0.840962	0.006	0.375	8.75039e-53
MT-ATP6	2.14768e-22	-0.843869	0.708	0.862	4.61322e-18
RPL8	1.17916e-37	-0.846066	0.987	0.991	2.53284e-33
ENO1	6.97181e-33	-0.847161	0.268	0.612	1.49754e-28
OAZ1	4.36049e-32	-0.851808	0.888	0.92	9.36634e-28
CALM1	4.02866e-22	-0.854403	0.49	0.726	8.65357e-18
LMAN2	6.56553e-31	-0.86334	0.644	0.831	1.41027e-26
HBD	6.94755e-13	-0.864121	0.057	0.206	1.49233e-08
RPS7	6.29373e-26	-0.864208	0.925	0.945	1.35189e-21
BTF3	9.16701e-28	-0.866746	0.737	0.865	1.96907e-23
LIMD2	6.1415e-23	-0.868281	0.322	0.6	1.31919e-18
SLC25A6	3.39636e-35	-0.868442	0.855	0.938	7.29537e-31
LMAN1	9.33226e-21	-0.87156	0.528	0.702	2.00457e-16
ATP5F1B	3.22815e-26	-0.87554	0.464	0.692	6.93407e-22
SH3BGRL3	4.05702e-21	-0.876823	0.526	0.726	8.71448e-17
LGALS1	1.31658e-08	-0.877568	0.729	0.791	0.000282802
PABPC1	1.21152e-25	-0.88392	0.667	0.809	2.60233e-21
RPL7	4.20087e-41	-0.884933	0.968	0.985	9.02346e-37
PSME2	1.303e-17	-0.890386	0.496	0.683	2.79884e-13
RPS15	6.59784e-25	-0.894756	0.986	0.991	1.41722e-20
ITGB7	1.00899e-39	-0.895868	0.099	0.455	2.16731e-35
RPS3	1.02822e-28	-0.8959	0.96	0.963	2.20863e-24
PPIA	9.84068e-14	-0.897245	0.663	0.723	2.11378e-09
FXYD5	8.03247e-32	-0.898436	0.459	0.757	1.72538e-27
H3F3A	1.44122e-26	-0.901246	0.737	0.868	3.09573e-22
RPL15	2.55468e-41	-0.907792	0.967	0.988	5.48744e-37
SLC9A3R1	1.17705e-43	-0.910659	0.094	0.474	2.5283e-39
HLA-DQB1	2.69481e-39	-0.911209	0.142	0.52	5.78845e-35
C12orf75	4.41855e-58	-0.914692	0.026	0.431	9.49105e-54
RPL4	2.04269e-36	-0.920615	0.9	0.945	4.38769e-32
MYDGF	2.86509e-28	-0.921578	0.802	0.892	6.15422e-24
HCST	8.50935e-35	-0.925188	0.145	0.502	1.82781e-30
RPS4X	3.10706e-45	-0.926279	0.973	0.988	6.67396e-41
UCP2	3.10015e-31	-0.937637	0.247	0.591	6.65912e-27
RPS9	4.01427e-41	-0.938522	0.967	0.966	8.62264e-37
SPCS1	1.95339e-42	-0.940341	0.852	0.942	4.19587e-38
CD48	6.05092e-28	-0.948753	0.282	0.6	1.29974e-23
MT-ND3	2.22828e-18	-0.956129	0.687	0.834	4.78634e-14
SRGN	1.73882e-33	-0.978399	0.719	0.855	3.73499e-29
EEF1A1	3.04934e-51	-0.982581	0.986	0.991	6.54998e-47
RPL3	5.75386e-52	-0.98306	0.986	0.997	1.23593e-47
S100A10	1.24832e-40	-1.00248	0.153	0.538	2.6814e-36
IDH2	4.11551e-33	-1.00429	0.246	0.575	8.84012e-29
CFL1	1.04439e-28	-1.00851	0.619	0.825	2.24334e-24
MTDH	2.43976e-25	-1.01091	0.536	0.782	5.2406e-21
MT-CO2	1.03115e-30	-1.02543	0.809	0.923	2.2149e-26
NKG7	4.26394e-24	-1.02966	0.065	0.305	9.15894e-20
EAF2	4.92086e-38	-1.03172	0.292	0.668	1.057e-33
RACK1	9.84075e-37	-1.03629	0.892	0.945	2.11379e-32
TAGLN2	3.37074e-35	-1.03924	0.212	0.557	7.24035e-31
HSPA8	5.06297e-32	-1.0393	0.464	0.748	1.08753e-27
AQP3	1.42761e-51	-1.04215	0.113	0.554	3.06651e-47
HMGB1	1.06376e-28	-1.0468	0.612	0.803	2.28495e-24
IGLC2	0.00895784	-1.06289	0.833	0.763	1
RBM3	8.29799e-36	-1.06635	0.38	0.705	1.78241e-31
PDIA4	1.07102e-36	-1.08045	0.63	0.843	2.30055e-32
HLA-DRB1	2.22361e-22	-1.08276	0.271	0.572	4.77632e-18
YBX1	3.73888e-34	-1.08494	0.566	0.794	8.03111e-30
ISG20	1.05971e-28	-1.09645	0.775	0.874	2.27626e-24
CLIC1	1.48531e-33	-1.0999	0.582	0.818	3.19045e-29
HLA-A	8.83083e-23	-1.10956	0.879	0.914	1.89686e-18
CD27	2.79034e-42	-1.10979	0.504	0.834	5.99365e-38
ARPC2	4.99198e-36	-1.11187	0.48	0.763	1.07228e-31
PFN1	1.24433e-30	-1.12112	0.695	0.837	2.67282e-26
HLA-C	2.83619e-63	-1.1557	0.968	0.985	6.09213e-59
COTL1	4.47921e-41	-1.16277	0.118	0.489	9.62134e-37
IGHD	8.56855e-21	-1.18515	0.426	0.126	1.84053e-16
ATP5MG	1.06361e-32	-1.19094	0.826	0.892	2.28463e-28
UQCRH	1.26196e-23	-1.19319	0.692	0.797	2.7107e-19
ATP5F1A	1.79226e-45	-1.22518	0.542	0.806	3.84977e-41
MT-CYB	2.26072e-38	-1.22967	0.708	0.874	4.85603e-34
TXNDC5	5.4791e-40	-1.24003	0.274	0.634	1.17691e-35
PPIB	3.10657e-33	-1.24293	0.903	0.929	6.67292e-29
CD99	1.71843e-47	-1.24555	0.278	0.686	3.69118e-43
ITM2C	3.03515e-45	-1.25487	0.786	0.92	6.51951e-41
CD74	4.99586e-31	-1.25624	0.915	0.935	1.07311e-26
UBE2J1	7.88635e-49	-1.32145	0.523	0.812	1.69399e-44
CORO1A	1.15849e-37	-1.33388	0.273	0.628	2.48843e-33
MYL12A	1.18687e-45	-1.3478	0.442	0.769	2.5494e-41
RPS2	8.27032e-47	-1.35859	0.976	0.994	1.77646e-42
LSP1	1.65612e-34	-1.40038	0.419	0.686	3.55734e-30
S100A4	4.38308e-33	-1.40796	0.389	0.698	9.41485e-29
TNFRSF17	1.32734e-45	-1.41572	0.552	0.831	2.85113e-41
ARHGDIB	6.66041e-45	-1.44629	0.343	0.726	1.43066e-40
ANXA2	3.73031e-57	-1.44777	0.225	0.68	8.0127e-53
HSP90B1	1.37218e-61	-1.45874	0.912	0.972	2.94745e-57
CD52	2.60068e-34	-1.46285	0.332	0.665	5.58625e-30
MT-CO1	6.26311e-42	-1.47522	0.778	0.898	1.34532e-37
ACTB	7.05105e-37	-1.5059	0.82	0.929	1.51456e-32
ACTG1	3.38417e-42	-1.52569	0.582	0.846	7.2692e-38
VIM	1.04843e-42	-1.54666	0.502	0.788	2.25203e-38
S100A6	4.68202e-50	-1.62738	0.464	0.822	1.0057e-45
PEBP1	2.70115e-60	-1.68042	0.34	0.772	5.80207e-56
GAPDH	1.45956e-30	-1.69568	0.689	0.806	3.13513e-26
ITGB1	3.4054e-39	-1.73308	0.158	0.52	7.3148e-35
TMSB4X	1.63407e-37	-1.73819	0.812	0.929	3.50999e-33
IGHE	7.25927e-18	-1.75947	0	0.114	1.55929e-13
SUB1	1.19147e-56	-1.88034	0.872	0.935	2.55927e-52
MT-CO3	1.51058e-53	-1.93696	0.759	0.905	3.24472e-49
TMSB10	1.41218e-43	-2.11726	0.888	0.96	3.03337e-39
HBA1	6.12787e-16	-2.42352	0.254	0.446	1.31627e-11
HBA2	6.74594e-19	-2.75548	0.271	0.486	1.44903e-14
HBB	2.21789e-23	-3.28783	0.362	0.628	4.76403e-19

## Sheet: IgM_NC
	p_val	avg_log2FC	pct.1	pct.2	p_val_adj
HBB	4.43373e-06	2.67615	0.628	0.63	0.0952365
HBA2	3.38969e-07	2.25204	0.486	0.463	0.00728106
JCHAIN	2.86409e-69	2.13483	0.926	0.563	6.15206e-65
HBA1	2.23382e-07	2.02417	0.446	0.399	0.00479825
CD52	9.10506e-84	2.00482	0.665	0.204	1.95577e-79
GAPDH	1.65713e-45	1.95596	0.806	0.622	3.55951e-41
SUB1	1.34313e-72	1.94897	0.935	0.747	2.88504e-68
HLA-A	2.29083e-63	1.92724	0.914	0.756	4.92071e-59
IGHM	5.33363e-06	1.92114	0.637	0.632	0.114566
PFN1	2.25151e-76	1.79404	0.837	0.515	4.83624e-72
LSP1	5.19506e-74	1.79258	0.686	0.288	1.1159e-69
TMSB10	7.52098e-33	1.75904	0.96	0.909	1.61551e-28
ITGB1	4.0436e-58	1.74727	0.52	0.158	8.68566e-54
PPIB	9.84649e-65	1.70521	0.929	0.708	2.11503e-60
ARHGDIB	5.21077e-66	1.61154	0.726	0.352	1.11927e-61
IGHE	2.46037e-17	1.5598	0.114	0.019	5.28487e-13
CLIC1	5.19547e-67	1.5583	0.818	0.498	1.11599e-62
B2M	1.95964e-113	1.53203	1	0.964	4.20931e-109
CORO1A	1.24749e-67	1.51745	0.628	0.218	2.67961e-63
MYL12A	3.99367e-69	1.51084	0.769	0.412	8.5784e-65
CD79A	6.01562e-47	1.49589	0.828	0.604	1.29216e-42
PEBP1	2.01322e-55	1.49413	0.772	0.479	4.3244e-51
TNFRSF17	1.24816e-63	1.48535	0.831	0.49	2.68105e-59
ACTB	2.35289e-40	1.47907	0.929	0.807	5.05402e-36
PDIA4	2.8216e-74	1.46204	0.843	0.488	6.06081e-70
IGHD	0.300376	1.46106	0.126	0.106	1
ATP5F1A	9.5487e-73	1.44786	0.806	0.473	2.05106e-68
S100A4	1.90848e-41	1.38393	0.698	0.381	4.09941e-37
MYDGF	1.45767e-65	1.376	0.892	0.62	3.13108e-61
LGALS1	3.59901e-30	1.37135	0.791	0.572	7.73067e-26
PSME2	3.17133e-50	1.36636	0.683	0.36	6.81203e-46
ARPC2	8.27226e-64	1.35211	0.763	0.411	1.77688e-59
RPS2	5.53001e-53	1.34206	0.994	0.952	1.18785e-48
CFL1	4.56674e-56	1.34116	0.825	0.539	9.80936e-52
HLA-C	2.9212e-85	1.33629	0.985	0.836	6.27474e-81
TMSB4X	3.66858e-26	1.31985	0.929	0.848	7.88012e-22
UQCRH	5.49214e-37	1.31392	0.797	0.583	1.17971e-32
CD99	3.1981e-63	1.31337	0.686	0.305	6.86951e-59
ANXA2	9.12762e-55	1.30687	0.68	0.342	1.96061e-50
OSTC	1.78522e-68	1.3033	0.775	0.431	3.83466e-64
ITM2C	1.80208e-58	1.29761	0.92	0.656	3.87088e-54
COTL1	9.59059e-91	1.29054	0.489	0.072	2.06006e-86
NKG7	2.28445e-98	1.29051	0.305	0.004	4.907e-94
SPCS2	1.89423e-89	1.28761	0.966	0.685	4.0688e-85
CD74	1.04859e-37	1.22921	0.935	0.875	2.25238e-33
RPL7	8.56517e-76	1.22562	0.985	0.859	1.8398e-71
HLA-DRB1	1.21507e-40	1.22411	0.572	0.241	2.60997e-36
TXNDC5	6.77652e-46	1.19375	0.634	0.333	1.4556e-41
SH3BGRL3	2.68654e-42	1.18227	0.726	0.46	5.77068e-38
RPS4Y1	4.31471e-89	1.15786	0.72	0.185	9.268e-85
TMED2	2.78189e-71	1.15555	0.837	0.477	5.97551e-67
H3F3A	1.61437e-49	1.14991	0.868	0.643	3.46766e-45
UBE2J1	1.17938e-50	1.1486	0.812	0.567	2.53332e-46
ATP5MG	4.09108e-39	1.13651	0.892	0.721	8.78765e-35
RPN2	6.63814e-55	1.1221	0.815	0.515	1.42587e-50
HLA-B	6.88576e-41	1.1197	0.957	0.828	1.47906e-36
ACTG1	2.74066e-27	1.11827	0.846	0.675	5.88693e-23
TMBIM6	6.30723e-55	1.10947	0.88	0.63	1.35479e-50
RPS13	1.23437e-47	1.10333	0.957	0.815	2.65143e-43
PDIA6	1.49792e-55	1.10279	0.868	0.587	3.21753e-51
SEC61G	5.19784e-52	1.10267	0.908	0.674	1.1165e-47
LDHB	2.53009e-50	1.09817	0.686	0.362	5.43464e-46
ATP5F1B	2.22344e-51	1.09686	0.692	0.367	4.77596e-47
RPL3	2.32118e-73	1.09328	0.997	0.949	4.98589e-69
CD53	1.76762e-60	1.08596	0.717	0.335	3.79685e-56
LMAN2	3.94397e-55	1.08348	0.831	0.527	8.47166e-51
GNLY	1.9316e-74	1.08298	0.228	0.002	4.14907e-70
BTF3	1.23598e-47	1.08108	0.865	0.632	2.65489e-43
ISG20	2.13524e-33	1.08092	0.874	0.718	4.58649e-29
CHCHD2	9.11369e-35	1.07566	0.812	0.61	1.95762e-30
RPLP0	1.67448e-55	1.07412	0.972	0.906	3.59678e-51
PSMB9	2.38701e-46	1.07231	0.652	0.343	5.1273e-42
CRIP1	9.48856e-34	1.06938	0.375	0.119	2.03814e-29
SPCS1	7.46176e-58	1.06349	0.942	0.662	1.60279e-53
RPL4	8.20419e-54	1.05844	0.945	0.819	1.76226e-49
RPL15	7.75869e-62	1.05777	0.988	0.903	1.66657e-57
ARPC1B	1.11697e-51	1.04331	0.566	0.226	2.39925e-47
EAF2	3.70521e-44	1.03729	0.668	0.348	7.95878e-40
UCP2	1.58823e-49	1.024	0.591	0.233	3.41151e-45
TAGLN2	7.2917e-46	1.02072	0.557	0.224	1.56626e-41
PIM2	5.26874e-40	1.01739	0.677	0.358	1.13173e-35
PSMA4	1.39289e-62	1.01704	0.6	0.209	2.99193e-58
YBX1	2.91216e-34	1.01335	0.794	0.59	6.25532e-30
PSMA2	1.93147e-57	1.0015	0.698	0.334	4.14879e-53
SSR2	8.03348e-52	0.997527	0.908	0.66	1.72559e-47
IL32	3.16502e-93	0.992362	0.277	0.001	6.79846e-89
PPIA	9.80044e-21	0.990933	0.723	0.602	2.10513e-16
SLC25A6	1.41209e-52	0.990088	0.938	0.76	3.03318e-48
ARPC3	2.2028e-41	0.987149	0.726	0.47	4.73162e-37
TMEM59	6.14686e-54	0.985784	0.886	0.615	1.32035e-49
IDH2	2.10069e-39	0.982011	0.575	0.283	4.51228e-35
LIMD2	7.36412e-44	0.981834	0.6	0.261	1.58181e-39
EIF3L	8.892e-47	0.97224	0.717	0.411	1.91e-42
RAN	1.51667e-36	0.971444	0.625	0.341	3.2578e-32
COX7A2	1.88845e-41	0.967737	0.849	0.605	4.05639e-37
HCST	2.74665e-45	0.965835	0.502	0.17	5.8998e-41
PDIA3	5.75634e-46	0.961695	0.797	0.5	1.23646e-41
CALM2	3.01587e-41	0.961423	0.723	0.421	6.47808e-37
ERH	1.42118e-46	0.960241	0.652	0.327	3.0527e-42
FTH1	1.16068e-46	0.957986	0.948	0.771	2.49313e-42
MYL6	2.56728e-33	0.956971	0.862	0.693	5.51451e-29
GHITM	9.30168e-49	0.956555	0.637	0.315	1.998e-44
PPP1CA	1.62528e-43	0.952405	0.655	0.365	3.49111e-39
GMFG	8.85167e-39	0.952299	0.671	0.377	1.90134e-34
COX6B1	6.15048e-36	0.952234	0.809	0.584	1.32112e-31
ATP5MC3	8.32921e-43	0.949382	0.723	0.43	1.78911e-38
RAC2	1.51181e-40	0.94617	0.662	0.381	3.24737e-36
PSMB3	7.70009e-39	0.944174	0.64	0.356	1.65398e-34
HLA-DPA1	1.81001e-46	0.943503	0.603	0.246	3.88791e-42
KDELR2	1.07275e-40	0.943362	0.735	0.453	2.30427e-36
SLC9A3R1	2.12972e-63	0.942007	0.474	0.114	4.57464e-59
SLC25A5	1.38296e-39	0.939345	0.643	0.339	2.9706e-35
SRSF9	5.78001e-43	0.935928	0.68	0.395	1.24155e-38
DDOST	1.26432e-42	0.934175	0.723	0.434	2.71576e-38
SELENOT	2.01672e-55	0.932009	0.72	0.362	4.33192e-51
POMP	4.58675e-43	0.922168	0.692	0.382	9.85235e-39
RACK1	1.96346e-34	0.907384	0.945	0.865	4.21751e-30
ATP5PO	2.14281e-40	0.900258	0.705	0.422	4.60275e-36
AQP3	8.25555e-36	0.898188	0.554	0.264	1.77329e-31
LDHA	2.82151e-37	0.892255	0.603	0.3	6.06059e-33
TRAF3IP3	5.98168e-61	0.887538	0.486	0.123	1.28486e-56
EIF3F	2.9792e-34	0.885945	0.714	0.461	6.39932e-30
TRAM1	1.63009e-43	0.884799	0.809	0.549	3.50144e-39
C12orf75	5.38005e-84	0.882324	0.431	0.053	1.15564e-79
SSR1	7.18996e-43	0.881398	0.618	0.301	1.5444e-38
DYNLL1	6.95628e-38	0.880911	0.729	0.441	1.49421e-33
OAZ1	1.52627e-39	0.877889	0.92	0.793	3.27843e-35
HBD	9.60301e-20	0.876953	0.206	0.056	2.06273e-15
RBM3	4.17409e-31	0.872999	0.705	0.485	8.96595e-27
PKM	5.97445e-34	0.87279	0.474	0.2	1.28331e-29
PSME1	1.6572e-32	0.871752	0.754	0.535	3.55966e-28
CCT8	4.77613e-43	0.8716	0.569	0.248	1.02591e-38
SDF2L1	1.85525e-34	0.870583	0.871	0.655	3.98508e-30
RPL10A	7.79283e-34	0.870375	0.957	0.857	1.6739e-29
EEF2	1.10819e-32	0.865484	0.895	0.802	2.3804e-28
NOP10	7.01965e-35	0.859859	0.597	0.323	1.50782e-30
RPS10	4.47093e-33	0.855577	0.935	0.833	9.60357e-29
SRM	2.35262e-27	0.854356	0.649	0.424	5.05343e-23
RPL8	1.71191e-44	0.850161	0.991	0.943	3.67718e-40
S100A10	4.27468e-28	0.849558	0.538	0.297	9.18201e-24
ATP5PF	7.97637e-26	0.84901	0.711	0.51	1.71332e-21
EIF3E	6.89055e-44	0.845846	0.769	0.441	1.48009e-39
COX6C	4.10899e-31	0.844184	0.775	0.558	8.82611e-27
IGLC2	0.0305348	0.842821	0.763	0.826	1
ENO1	1.48346e-33	0.838237	0.612	0.34	3.18648e-29
LITAF	6.92432e-50	0.835504	0.514	0.176	1.48734e-45
TMED10	6.74597e-37	0.831807	0.782	0.51	1.44904e-32
ARPC5	3.86295e-68	0.825501	0.511	0.119	8.29763e-64
EMP3	3.90615e-33	0.823576	0.775	0.525	8.39041e-29
P4HB	1.52906e-31	0.819101	0.782	0.572	3.28442e-27
NPM1	9.66718e-31	0.818555	0.837	0.615	2.07651e-26
ATP5F1C	2.29931e-33	0.818017	0.542	0.278	4.93892e-29
DNAJB9	1.69266e-22	0.817372	0.708	0.478	3.63582e-18
DAD1	1.95083e-32	0.814217	0.754	0.513	4.19038e-28
OST4	1.55812e-31	0.812921	0.898	0.655	3.34685e-27
ATP5PB	1.95643e-34	0.810704	0.545	0.276	4.2024e-30
BRK1	3.68306e-44	0.808785	0.652	0.328	7.91122e-40
HLA-DRB5	1.11513e-104	0.803316	0.375	0.015	2.3953e-100
TRBC2	8.18979e-105	0.801689	0.372	0.015	1.75917e-100
RPSA	5.20342e-24	0.795123	0.911	0.839	1.11769e-19
PSMB1	9.34701e-32	0.789639	0.698	0.47	2.00774e-27
PSMB8	6.81147e-28	0.785302	0.578	0.329	1.4631e-23
CD164	5.1782e-38	0.784235	0.618	0.316	1.11228e-33
UQCRQ	1.9764e-25	0.783542	0.782	0.578	4.24531e-21
PGK1	1.73505e-36	0.783329	0.566	0.277	3.7269e-32
COPE	1.13628e-25	0.780651	0.775	0.623	2.44074e-21
LTB	4.10285e-16	0.779637	0.24	0.088	8.81292e-12
ATP6V0B	2.00295e-38	0.779013	0.683	0.398	4.30233e-34
COX7A2L	3.85858e-42	0.778454	0.603	0.285	8.28823e-38
ARF4	8.10474e-33	0.77729	0.695	0.418	1.7409e-28
RABAC1	5.91522e-35	0.777084	0.886	0.648	1.27059e-30
ATP5MC2	1.57346e-32	0.776901	0.812	0.587	3.37979e-28
HRASLS2	1.1727e-66	0.775297	0.271	0.018	2.51896e-62
FKBP1A	1.60892e-38	0.770414	0.492	0.199	3.45596e-34
CD27	4.9277e-27	0.769098	0.834	0.615	1.05847e-22
TMBIM4	1.10794e-39	0.768307	0.692	0.391	2.37985e-35
RPS15A	2.01275e-22	0.764511	0.963	0.927	4.32339e-18
COX6A1	6.93422e-26	0.764244	0.775	0.573	1.48947e-21
ITGB7	9.02027e-34	0.763281	0.455	0.182	1.93755e-29
PSMA7	6.49195e-27	0.760813	0.658	0.425	1.39447e-22
MANF	3.51941e-28	0.756845	0.828	0.591	7.55968e-24
ECH1	2.27963e-42	0.75495	0.597	0.273	4.89665e-38
RPS14	2.72633e-38	0.75187	0.994	0.952	5.85615e-34
EIF1AY	6.23778e-76	0.750439	0.452	0.069	1.33988e-71
RNASE6	1.61814e-25	0.748702	0.391	0.169	3.47577e-21
RPS4X	2.53726e-39	0.74833	0.988	0.919	5.45003e-35
HLA-DPB1	6.90092e-47	0.74768	0.554	0.178	1.48232e-42
DCPS	1.7507e-51	0.747306	0.446	0.124	3.7605e-47
SELENOF	8.36742e-33	0.74704	0.658	0.39	1.79732e-28
TMED9	1.54548e-32	0.747009	0.834	0.615	3.31968e-28
RPL39	1.53051e-22	0.745146	0.963	0.873	3.28753e-18
RPL10	1.35158e-40	0.743129	0.991	0.978	2.9032e-36
PSMB2	3.09085e-39	0.742649	0.517	0.218	6.63914e-35
C1QBP	3.04347e-30	0.741864	0.455	0.207	6.53737e-26
ARL6IP1	1.52199e-22	0.740096	0.462	0.238	3.26923e-18
JTB	1.00944e-33	0.739155	0.757	0.503	2.16828e-29
EEF1A1	3.82937e-46	0.735973	0.991	0.969	8.22548e-42
DNAJB11	7.46163e-26	0.735818	0.588	0.362	1.60276e-21
ARF1	5.93473e-29	0.735234	0.708	0.5	1.27478e-24
ALG5	1.91653e-41	0.734296	0.603	0.288	4.1167e-37
SEC61B	4.30779e-30	0.733171	0.911	0.772	9.25313e-26
PSMB6	1.51374e-27	0.733137	0.618	0.387	3.25152e-23
ATP5MF	6.44001e-21	0.732185	0.631	0.436	1.38331e-16
YWHAB	5.04018e-35	0.731732	0.643	0.345	1.08263e-30
SERF2	6.14409e-22	0.730613	0.954	0.888	1.31975e-17
C4orf3	7.13277e-29	0.727791	0.643	0.4	1.53212e-24
HNRNPK	2.21546e-30	0.727362	0.689	0.435	4.75881e-26
SPCS3	5.55615e-17	0.727191	0.745	0.599	1.19346e-12
UQCRFS1	6.11762e-33	0.725614	0.569	0.295	1.31406e-28
CD47	3.77054e-43	0.724455	0.52	0.195	8.09912e-39
HSP90B1	1.10014e-22	0.723568	0.972	0.879	2.3631e-18
SUMO2	3.05612e-29	0.722285	0.705	0.461	6.56454e-25
ATP5MPL	9.66063e-22	0.718182	0.732	0.555	2.0751e-17
NDUFV2	2.96891e-25	0.718178	0.529	0.31	6.37721e-21
PSMA5	6.05674e-41	0.718005	0.52	0.207	1.30099e-36
LMAN1	3.78505e-19	0.714309	0.702	0.545	8.13029e-15
LY6E	8.99231e-33	0.712511	0.465	0.189	1.93155e-28
NDUFB8	3.83285e-26	0.711876	0.625	0.402	8.23296e-22
NEDD8	6.58666e-26	0.711775	0.628	0.395	1.41481e-21
PPA1	3.96944e-34	0.710258	0.538	0.263	8.52636e-30
SLC25A3	6.95068e-20	0.706935	0.585	0.408	1.49301e-15
CTSH	1.63444e-19	0.703682	0.551	0.344	3.51078e-15
SEC11C	1.3276e-25	0.702718	0.945	0.738	2.85169e-21
SNRPG	8.95121e-25	0.701036	0.563	0.329	1.92272e-20
SERP1	1.77554e-26	0.696972	0.889	0.667	3.81387e-22
UBE2L3	4.09502e-21	0.696457	0.508	0.298	8.7961e-17
SSR3	5.67001e-24	0.695978	0.828	0.636	1.21792e-19
NDUFAB1	1.13483e-32	0.695378	0.542	0.275	2.43761e-28
FDX1	3.25098e-33	0.690345	0.489	0.213	6.9831e-29
NDUFA4	9.21391e-24	0.68915	0.788	0.599	1.97915e-19
TIMM8B	1.71917e-35	0.688675	0.409	0.139	3.69277e-31
EIF3M	4.59232e-39	0.685576	0.56	0.246	9.8643e-35
UBE2G1	2.15877e-33	0.68419	0.483	0.209	4.63703e-29
UQCR10	2.48848e-24	0.683428	0.625	0.395	5.34524e-20
RPS6	1.37815e-32	0.683006	0.991	0.958	2.96027e-28
PGAM1	7.29618e-23	0.682347	0.468	0.252	1.56722e-18
ISG15	1.1079e-16	0.677723	0.446	0.244	2.37976e-12
NDUFC2	9.64546e-26	0.677064	0.603	0.366	2.07184e-21
APOBEC3G	9.83379e-33	0.67482	0.412	0.154	2.1123e-28
RPS18	9.46561e-23	0.674313	0.988	0.985	2.03321e-18
EIF3H	6.40583e-26	0.673902	0.686	0.448	1.37597e-21
TRAPPC1	9.28603e-29	0.673463	0.532	0.28	1.99464e-24
ATP6AP2	2.00387e-42	0.671496	0.431	0.137	4.30432e-38
CAPZB	4.50876e-35	0.671203	0.495	0.205	9.68481e-31
SUMO1	8.37853e-37	0.670517	0.508	0.213	1.79971e-32
PABPC1	1.14468e-21	0.666108	0.809	0.708	2.45876e-17
RIPOR2	5.78483e-48	0.664321	0.302	0.046	1.24258e-43
ABRACL	6.53001e-40	0.663203	0.425	0.137	1.40265e-35
RPS5	8.42688e-25	0.660115	0.96	0.887	1.81009e-20
SARAF	1.4327e-28	0.659319	0.775	0.524	3.07744e-24
PARK7	1.67995e-22	0.655058	0.689	0.475	3.60854e-18
COX5A	1.82598e-21	0.652499	0.705	0.502	3.92221e-17
MCUB	4.85156e-41	0.652306	0.391	0.11	1.04212e-36
RPS7	1.13379e-18	0.652152	0.945	0.877	2.43537e-14
TPI1	7.02366e-22	0.651571	0.597	0.387	1.50868e-17
RPL18A	1.16113e-25	0.650394	0.982	0.968	2.4941e-21
TMCO1	4.69066e-24	0.647794	0.609	0.37	1.00755e-19
CDK2AP2	3.85348e-18	0.647556	0.529	0.331	8.27727e-14
ARL4C	2.94304e-58	0.645385	0.317	0.039	6.32166e-54
HIGD2A	1.19343e-22	0.643971	0.554	0.337	2.56349e-18
PDLIM1	6.2772e-27	0.643327	0.391	0.157	1.34834e-22
CKLF	6.57476e-37	0.638024	0.477	0.189	1.41226e-32
CALM3	2.54928e-14	0.637681	0.465	0.292	5.47586e-10
TMEM258	5.74861e-17	0.636659	0.911	0.74	1.2348e-12
SELL	2.26765e-71	0.633559	0.305	0.022	4.87092e-67
CAPZA1	2.47582e-37	0.633449	0.465	0.171	5.31806e-33
PTGES3	1.11516e-24	0.632731	0.634	0.389	2.39536e-20
UQCR11	1.58041e-20	0.632468	0.791	0.615	3.39471e-16
DERL2	2.25853e-36	0.63189	0.557	0.259	4.85133e-32
CD48	2.38598e-12	0.631219	0.6	0.432	5.1251e-08
CAP1	3.90208e-31	0.630886	0.44	0.178	8.38168e-27
NDUFB2	6.52997e-20	0.627442	0.622	0.426	1.40264e-15
MYL12B	7.9352e-26	0.626421	0.597	0.36	1.70448e-21
ZFAND6	3.50262e-31	0.623158	0.446	0.188	7.52363e-27
SLC35B1	5.46377e-31	0.62246	0.465	0.203	1.17362e-26
RPL12	2.01479e-16	0.622416	0.957	0.898	4.32777e-12
PRELID1	2.02488e-20	0.622243	0.649	0.46	4.34944e-16
CALR	5.1223e-17	0.621319	0.818	0.646	1.10027e-12
ATP6V0E1	4.23385e-23	0.620769	0.692	0.452	9.09432e-19
RPS3	3.74433e-17	0.619502	0.963	0.944	8.04282e-13
SMDT1	5.69496e-23	0.618837	0.778	0.572	1.22328e-18
PSMD8	1.14275e-23	0.617965	0.591	0.38	2.45462e-19
AP2M1	1.67892e-37	0.615497	0.495	0.196	3.60632e-33
ATP6V1G1	8.81577e-27	0.615086	0.72	0.475	1.89363e-22
COX4I1	1.4594e-18	0.615049	0.874	0.736	3.13479e-14
GDI2	8.85684e-30	0.614898	0.502	0.236	1.90245e-25
MDH2	6.25587e-23	0.614488	0.489	0.269	1.34376e-18
HINT1	2.46466e-21	0.61324	0.846	0.656	5.29409e-17
RPL36AL	7.59767e-22	0.611117	0.914	0.778	1.63198e-17
TSPO	1.10475e-18	0.610328	0.526	0.34	2.37301e-14
ZNF706	7.57877e-23	0.610155	0.738	0.509	1.62792e-18
RBX1	1.29355e-29	0.609858	0.578	0.314	2.77855e-25
BSG	4.46084e-25	0.608789	0.637	0.401	9.58189e-21
COX7B	8.90601e-20	0.606625	0.606	0.395	1.91301e-15
MT-CO3	7.3827e-11	0.603997	0.905	0.923	1.5858e-06
GTF3A	2.72418e-19	0.601641	0.615	0.419	5.85154e-15
TXN	7.88048e-19	0.600211	0.658	0.471	1.69273e-14
EMC7	2.41402e-33	0.599026	0.529	0.248	5.18531e-29
RPL34	5.63388e-21	0.598019	0.988	0.96	1.21016e-16
CNBP	1.10189e-21	0.597797	0.603	0.396	2.36686e-17
PPP1CC	2.1328e-26	0.59731	0.511	0.269	4.58126e-22
DRAP1	2.89837e-21	0.59725	0.535	0.323	6.22569e-17
TRMT112	2.36883e-25	0.596473	0.757	0.527	5.08824e-21
APOBEC3C	1.81771e-15	0.595865	0.36	0.187	3.90444e-11
MRPL51	9.65057e-22	0.595664	0.597	0.38	2.07294e-17
HSPA5	2.81041e-22	0.593182	0.865	0.716	6.03676e-18
RPL19	1.75796e-14	0.592518	0.954	0.917	3.7761e-10
WARS	3.87534e-35	0.592054	0.363	0.104	8.32423e-31
UQCRC2	8.12195e-40	0.591026	0.437	0.145	1.74459e-35
MTHFD2	4.33995e-30	0.59095	0.385	0.135	9.32221e-26
FTL	9.08773e-24	0.58905	0.975	0.84	1.95204e-19
COPZ1	6.2037e-28	0.58898	0.566	0.312	1.33255e-23
TPD52	1.18344e-27	0.586649	0.692	0.442	2.54203e-23
SMARCB1	5.23572e-23	0.585878	0.489	0.266	1.12463e-18
PSMA3	6.30735e-29	0.584379	0.489	0.226	1.35482e-24
SRGN	1.48556e-21	0.581439	0.855	0.663	3.19098e-17
VOPP1	1.40626e-24	0.580801	0.563	0.321	3.02065e-20
ITGB2	3.53164e-60	0.580327	0.348	0.05	7.58597e-56
TAP1	5.16607e-32	0.579413	0.458	0.18	1.10967e-27
CD81	5.68029e-40	0.578373	0.452	0.145	1.22013e-35
PRMT1	4.89395e-26	0.578194	0.532	0.289	1.05122e-21
PSMD4	6.6116e-24	0.576966	0.434	0.205	1.42017e-19
OAS1	5.74732e-42	0.576631	0.342	0.078	1.23452e-37
RPS15	2.27785e-12	0.576114	0.991	0.968	4.89281e-08
CLPTM1L	1.29621e-26	0.575542	0.582	0.324	2.78426e-22
MT-CO1	4.83103e-13	0.574814	0.898	0.916	1.0377e-08
RPS3A	6.2531e-23	0.573417	0.966	0.928	1.34317e-18
ITM2A	3.48769e-22	0.572757	0.345	0.143	7.49155e-18
COX8A	3.06786e-13	0.571678	0.634	0.479	6.58976e-09
TUFM	6.69477e-24	0.571396	0.585	0.355	1.43804e-19
PTMA	8.13246e-14	0.571341	0.957	0.93	1.74685e-09
ATP5MC1	6.09165e-16	0.569859	0.545	0.375	1.30849e-11
SNRPD2	1.87412e-16	0.569858	0.702	0.523	4.02561e-12
HNRNPF	2.08556e-32	0.569553	0.462	0.188	4.47978e-28
SNX3	7.38766e-25	0.566613	0.585	0.35	1.58687e-20
REEP5	1.35981e-22	0.566576	0.683	0.459	2.92087e-18
NDUFB3	2.73482e-22	0.565986	0.502	0.284	5.87439e-18
EIF3K	3.13151e-17	0.565271	0.791	0.617	6.72649e-13
NDUFB11	9.87325e-19	0.564339	0.754	0.591	2.12077e-14
RPS8	2.55404e-14	0.562399	0.966	0.962	5.48608e-10
ACTR3	1.13848e-30	0.561804	0.446	0.172	2.44546e-26
PRDX5	1.417e-17	0.561258	0.695	0.523	3.04371e-13
SEC11A	7.9787e-21	0.560356	0.542	0.332	1.71382e-16
CUTA	2.32877e-19	0.557256	0.778	0.578	5.00221e-15
MESD	1.32458e-16	0.556289	0.511	0.323	2.8452e-12
TALDO1	2.12133e-25	0.556189	0.437	0.201	4.55663e-21
TM9SF2	1.16535e-27	0.555746	0.495	0.234	2.50317e-23
TRAC	2.89397e-40	0.555709	0.209	0.024	6.21625e-36
CHST12	1.8441e-32	0.555541	0.523	0.237	3.96113e-28
TMEM50A	8.14305e-27	0.555154	0.483	0.236	1.74913e-22
HCLS1	1.98847e-18	0.553016	0.443	0.246	4.27124e-14
ARL6IP5	3.39683e-23	0.552852	0.431	0.206	7.29638e-19
ATP5MD	3.5587e-13	0.552779	0.646	0.477	7.64409e-09
DERL1	8.15512e-27	0.552456	0.64	0.382	1.75172e-22
SCP2	1.3212e-32	0.552024	0.415	0.156	2.83793e-28
FXYD5	1.62783e-17	0.551842	0.757	0.571	3.49658e-13
RPS28	5.41995e-14	0.551365	0.985	0.921	1.16421e-09
BCAP31	4.10438e-26	0.551244	0.477	0.234	8.81621e-22
LAMTOR5	1.08015e-21	0.551116	0.52	0.301	2.32016e-17
CANX	1.70142e-18	0.551006	0.594	0.393	3.65464e-14
ADRM1	1.03977e-26	0.550316	0.526	0.276	2.23342e-22
PAPOLA	1.50969e-25	0.54941	0.582	0.329	3.24282e-21
HSD17B10	4.23154e-26	0.546578	0.443	0.205	9.08934e-22
DERL3	1.27751e-15	0.546401	0.892	0.736	2.74409e-11
TXNDC11	1.95281e-20	0.546215	0.618	0.409	4.19464e-16
S100A6	2.80985e-08	0.545848	0.822	0.705	0.000603555
NDUFB9	3.02011e-18	0.545068	0.566	0.372	6.48721e-14
AL133467.1	2.54401e-39	0.542898	0.311	0.067	5.46452e-35
COX7C	5.13304e-14	0.542843	0.852	0.706	1.10258e-09
SCAMP2	1.38712e-28	0.539234	0.403	0.162	2.97954e-24
ERP44	8.11233e-28	0.538988	0.495	0.245	1.74253e-23
RNF181	3.49738e-23	0.537149	0.557	0.325	7.51238e-19
BIK	5.43761e-18	0.53712	0.348	0.166	1.168e-13
HNRNPA1	4.47418e-17	0.536846	0.849	0.694	9.61053e-13
XBP1	7.73824e-16	0.53676	0.923	0.84	1.66217e-11
RAP1A	2.12615e-26	0.535819	0.403	0.17	4.56696e-22
GSPT1	1.9583e-24	0.53484	0.397	0.168	4.20644e-20
RPS19	6.19518e-12	0.533569	0.991	0.975	1.33072e-07
VCP	1.00371e-18	0.533352	0.542	0.339	2.15597e-14
MINOS1	1.38881e-19	0.533144	0.542	0.335	2.98317e-15
UBE2D2	1.18036e-19	0.532481	0.588	0.378	2.53542e-15
PSMA1	9.4761e-25	0.531534	0.502	0.266	2.03547e-20
H2AFZ	1.93678e-15	0.531455	0.662	0.463	4.1602e-11
RER1	7.49768e-21	0.531219	0.511	0.301	1.6105e-16
SRP9	1.95613e-27	0.529456	0.486	0.231	4.20176e-23
RANBP1	9.71641e-17	0.528367	0.425	0.248	2.08709e-12
GZMA	3.31354e-57	0.527256	0.166	0	7.11747e-53
CISD2	2.19242e-23	0.524223	0.554	0.321	4.70932e-19
PCNP	1.22211e-24	0.522936	0.428	0.192	2.62509e-20
PPP4C	1.12484e-29	0.519312	0.409	0.156	2.41616e-25
S1PR4	1.58312e-26	0.519123	0.363	0.13	3.40055e-22
SYNGR2	2.65893e-18	0.518435	0.526	0.338	5.71137e-14
MRPS14	1.15305e-36	0.517869	0.372	0.112	2.47674e-32
SAP18	4.85362e-20	0.515936	0.658	0.443	1.04256e-15
VPS29	1.27455e-22	0.515168	0.48	0.252	2.73774e-18
PRR13	1.21027e-18	0.513836	0.465	0.267	2.59967e-14
SDHC	6.20456e-23	0.512453	0.4	0.187	1.33274e-18
SEMA4A	3.24003e-29	0.510718	0.351	0.115	6.95958e-25
TMEM179B	1.2641e-19	0.510618	0.422	0.224	2.71529e-15
DBI	4.87984e-12	0.509153	0.526	0.375	1.04819e-07
EIF2S2	3.22055e-15	0.508658	0.631	0.448	6.91774e-11
RARRES3	1.31003e-23	0.507489	0.32	0.116	2.81394e-19
CALM1	2.09062e-10	0.50723	0.726	0.599	4.49066e-06
CYC1	1.45253e-20	0.50593	0.455	0.244	3.12004e-16
UBE2D3	1.0626e-20	0.505559	0.634	0.426	2.28247e-16
RPL41	2.07252e-14	0.505452	0.988	0.972	4.45177e-10
B4GALT3	2.92642e-24	0.505147	0.486	0.249	6.28595e-20
NDUFA9	9.5783e-30	0.504987	0.378	0.138	2.05742e-25
HM13	1.12963e-14	0.5043	0.686	0.554	2.42643e-10
SFT2D1	1.03795e-21	0.504219	0.514	0.3	2.22951e-17
NOSIP	1.86161e-18	0.504021	0.397	0.199	3.99873e-14
TMA7	6.2748e-10	0.503649	0.828	0.725	1.34783e-05
COPS9	2.0469e-12	0.502681	0.582	0.444	4.39674e-08
RPLP1	8.29874e-19	0.501186	0.994	0.982	1.78257e-14
APRT	5.64411e-13	0.50055	0.582	0.43	1.21235e-08
PARP1	1.71784e-16	0.500037	0.563	0.357	3.68992e-12
CDC42	4.2736e-10	0.499845	0.594	0.463	9.17969e-06
PCBP1	1.18301e-17	0.499805	0.606	0.403	2.5411e-13
COPB2	6.26803e-36	0.499238	0.4	0.128	1.34637e-31
CRELD2	9.03187e-16	0.498738	0.68	0.499	1.94005e-11
AURKAIP1	3.01346e-13	0.498684	0.615	0.467	6.47291e-09
MAT2B	1.13877e-33	0.497858	0.335	0.094	2.44609e-29
CCNC	6.41601e-21	0.497766	0.415	0.204	1.37816e-16
ECHS1	3.41241e-28	0.496856	0.425	0.175	7.32985e-24
GSTK1	2.0968e-17	0.49622	0.535	0.347	4.50393e-13
NDUFA13	1.17703e-10	0.494627	0.726	0.644	2.52826e-06
TXNDC15	3.54288e-17	0.494227	0.517	0.316	7.61012e-13
NDUFB10	2.20027e-16	0.49264	0.628	0.451	4.72618e-12
MMADHC	3.50546e-27	0.491653	0.452	0.207	7.52972e-23
ANXA5	4.84571e-18	0.491463	0.492	0.294	1.04086e-13
PRDX1	4.27219e-13	0.491426	0.692	0.52	9.17667e-09
GUK1	3.34309e-18	0.489419	0.754	0.589	7.18095e-14
SRP19	1.68066e-17	0.488999	0.498	0.31	3.61007e-13
TMEM230	5.78384e-17	0.488871	0.557	0.365	1.24237e-12
GORASP2	8.28049e-13	0.488487	0.437	0.281	1.77865e-08
HLA-E	6.02485e-15	0.487716	0.862	0.81	1.29414e-10
AHSP	1.32726e-24	0.487004	0.16	0.025	2.85094e-20
RAC1	7.15183e-17	0.486798	0.578	0.387	1.53621e-12
GNG5	1.3713e-16	0.486538	0.545	0.349	2.94556e-12
2022-09-01	1.16574e-26	0.486037	0.446	0.193	2.50402e-22
RPL11	1.2797e-14	0.485356	0.994	0.955	2.7488e-10
SNRPB	1.06496e-18	0.484052	0.468	0.266	2.28753e-14
2022-09-07	1.01108e-13	0.483891	0.483	0.316	2.17179e-09
XRCC6	3.97226e-16	0.483679	0.443	0.267	8.53241e-12
HLA-DQB1	2.58885e-22	0.482727	0.52	0.258	5.56085e-18
MTDH	2.50489e-06	0.481983	0.782	0.698	0.053805
CCT3	1.61877e-18	0.479562	0.375	0.185	3.47711e-14
RTRAF	2.1484e-20	0.479252	0.554	0.337	4.61476e-16
COX5B	1.66897e-12	0.478569	0.714	0.576	3.58494e-08
EMC4	1.72102e-13	0.478045	0.443	0.283	3.69675e-09
PRDX3	4.32859e-38	0.47727	0.323	0.078	9.29781e-34
PTPRC	8.40762e-26	0.477085	0.308	0.098	1.80596e-21
PYURF	2.03172e-22	0.47634	0.409	0.191	4.36414e-18
CAPN2	3.44425e-26	0.475306	0.372	0.143	7.39826e-22
RASGRP2	3.92264e-39	0.474879	0.274	0.048	8.42584e-35
MLEC	3.46923e-12	0.471769	0.471	0.314	7.4519e-08
SF3B6	8.59643e-18	0.471217	0.514	0.312	1.84651e-13
VDAC1	1.27367e-16	0.471164	0.382	0.202	2.73585e-12
MRPL57	1.26953e-12	0.471152	0.465	0.308	2.72696e-08
LAPTM4A	1.53051e-18	0.470327	0.572	0.356	3.28753e-14
HMGB1	7.88165e-08	0.469155	0.803	0.756	0.00169298
EIF3I	3.99203e-16	0.468469	0.523	0.33	8.57488e-12
SND1	7.94284e-19	0.468285	0.425	0.22	1.70612e-14
MZT2A	3.48299e-11	0.46786	0.557	0.415	7.48147e-07
GNG7	1.85442e-10	0.467256	0.618	0.508	3.9833e-06
STOML2	1.67637e-18	0.466812	0.418	0.223	3.60085e-14
AUP1	7.5317e-20	0.466038	0.569	0.354	1.61781e-15
HNRNPC	6.21175e-16	0.465323	0.6	0.401	1.33428e-11
MRPL22	1.12732e-21	0.46531	0.354	0.152	2.42149e-17
SNU13	1.6654e-13	0.464688	0.68	0.519	3.57728e-09
HMGN3	6.80232e-16	0.464589	0.468	0.279	1.46114e-11
SRP14	7.13096e-14	0.463952	0.806	0.69	1.53173e-09
GTF3C6	4.58334e-21	0.461605	0.32	0.129	9.84502e-17
NDUFAF3	1.22715e-13	0.460705	0.52	0.349	2.63592e-09
PDHB	2.17751e-34	0.459933	0.326	0.087	4.67729e-30
SDHB	1.0645e-23	0.458319	0.388	0.172	2.28655e-19
TMC6	9.36081e-34	0.457401	0.409	0.137	2.0107e-29
AES	1.61102e-11	0.456143	0.511	0.337	3.46046e-07
RPL18	7.60987e-12	0.45582	0.963	0.921	1.6346e-07
RPL5	4.7767e-14	0.455767	0.938	0.844	1.02604e-09
WDR83OS	8.86113e-21	0.455336	0.658	0.437	1.90337e-16
H2AFV	3.85223e-11	0.454521	0.486	0.343	8.27459e-07
GPAA1	1.29614e-26	0.454083	0.418	0.175	2.78411e-22
CBWD1	2.29742e-23	0.452569	0.332	0.126	4.93487e-19
GMPPB	1.9875e-15	0.451254	0.508	0.32	4.26916e-11
PSMB7	3.86084e-19	0.451133	0.495	0.284	8.29309e-15
NDUFB5	3.40369e-15	0.450035	0.4	0.229	7.31112e-11
LAMTOR2	8.50307e-18	0.449834	0.418	0.221	1.82646e-13
RPS9	3.03603e-14	0.449461	0.966	0.942	6.52138e-10
CASP4	7.87643e-18	0.448112	0.354	0.168	1.69186e-13
LSM1	2.43332e-24	0.447701	0.394	0.168	5.22677e-20
PRDX2	2.72242e-13	0.446553	0.588	0.428	5.84776e-09
DECR1	3.11172e-20	0.446383	0.332	0.143	6.68398e-16
MRPS34	6.77685e-15	0.446156	0.489	0.31	1.45567e-10
SERBP1	8.09363e-13	0.445107	0.557	0.396	1.73851e-08
ERGIC2	4.67424e-12	0.444765	0.385	0.236	1.00403e-07
CD3D	3.62253e-43	0.444494	0.129	0.001	7.78119e-39
CSDE1	4.64397e-15	0.443271	0.557	0.38	9.97525e-11
HNRNPR	5.55421e-17	0.443033	0.406	0.209	1.19304e-12
NACA	4.72277e-13	0.442345	0.914	0.778	1.01445e-08
STT3A	8.67839e-31	0.441998	0.329	0.097	1.86412e-26
PYCARD	1.90122e-21	0.441947	0.406	0.187	4.08382e-17
PCMT1	9.4683e-18	0.441542	0.372	0.187	2.03379e-13
CCDC32	3.92491e-14	0.441239	0.382	0.218	8.43071e-10
FAM96B	1.26381e-13	0.439625	0.446	0.286	2.71467e-09
ASNA1	2.46119e-24	0.439207	0.391	0.164	5.28664e-20
HLA-DRA	1.09903e-10	0.439112	0.535	0.358	2.36072e-06
DCTN3	1.38158e-15	0.438767	0.462	0.288	2.96763e-11
RPN1	1.38172e-13	0.438668	0.578	0.403	2.96794e-09
CCT7	2.20391e-18	0.438205	0.397	0.2	4.734e-14
ILF2	1.10306e-18	0.437812	0.492	0.282	2.36938e-14
DNAJC3	1.62956e-13	0.437538	0.523	0.346	3.50029e-09
WDR1	5.54504e-23	0.437163	0.348	0.137	1.19107e-18
CNN2	8.7339e-16	0.435305	0.354	0.175	1.87604e-11
CCNDBP1	1.06981e-26	0.434222	0.415	0.169	2.29794e-22
MFF	4.53492e-14	0.433787	0.418	0.245	9.74101e-10
C1orf43	6.57756e-18	0.433613	0.412	0.217	1.41286e-13
IER3IP1	2.21935e-19	0.432839	0.471	0.261	4.76716e-15
CDC42SE2	3.37256e-12	0.43256	0.477	0.312	7.24425e-08
ETFA	2.48734e-25	0.432497	0.366	0.144	5.34282e-21
CD59	4.26449e-16	0.432472	0.348	0.176	9.16013e-12
COMMD3	1.95413e-14	0.432364	0.532	0.362	4.19747e-10
ANXA11	5.58622e-23	0.432169	0.437	0.199	1.19992e-18
NCLN	4.34483e-30	0.431231	0.332	0.1	9.3327e-26
MDH1	1.84551e-15	0.430978	0.4	0.224	3.96416e-11
YIF1A	9.71727e-15	0.430925	0.378	0.213	2.08727e-10
SNRPB2	2.49672e-13	0.430541	0.474	0.3	5.36296e-09
HSPB11	1.81291e-22	0.430208	0.391	0.17	3.89414e-18
AP2S1	5.04911e-12	0.429887	0.397	0.244	1.08455e-07
IDH3G	1.36926e-24	0.429677	0.354	0.136	2.94116e-20
SNRPE	7.78277e-11	0.429616	0.468	0.33	1.67174e-06
CIRBP	1.94689e-16	0.429019	0.868	0.651	4.18192e-12
TMEM147	9.8615e-14	0.428995	0.52	0.356	2.11825e-09
NUDT5	4.87236e-22	0.428618	0.342	0.139	1.04658e-17
DNAJC7	2.00188e-13	0.428112	0.431	0.26	4.30004e-09
C19orf53	1.15466e-11	0.427666	0.625	0.476	2.48021e-07
ELOB	5.96434e-07	0.427166	0.711	0.653	0.0128114
SSBP1	4.35526e-16	0.42588	0.452	0.269	9.3551e-12
TPST2	2.59345e-15	0.425573	0.378	0.206	5.57072e-11
PSMC5	4.62546e-21	0.42555	0.415	0.2	9.9355e-17
UBE2N	1.47506e-19	0.423524	0.375	0.172	3.16844e-15
CCL5	3.87679e-10	0.423187	0.178	0.071	8.32735e-06
TRADD	1.51923e-13	0.422879	0.443	0.273	3.2633e-09
OXA1L	1.99882e-15	0.422559	0.455	0.273	4.29347e-11
JPT1	1.2802e-19	0.422405	0.308	0.122	2.74988e-15
MOB1A	2.17299e-15	0.422211	0.338	0.17	4.66758e-11
FAM96A	2.41693e-15	0.422093	0.394	0.216	5.19156e-11
UQCRC1	4.12448e-16	0.421388	0.388	0.207	8.85938e-12
GPSM3	3.73564e-14	0.420736	0.498	0.314	8.02415e-10
TBCB	2.71512e-29	0.4185	0.302	0.084	5.83208e-25
EIF5A	0.000641903	0.418387	0.44	0.382	1
ACP1	1.18403e-13	0.418134	0.443	0.27	2.5433e-09
ANAPC11	2.67571e-09	0.417984	0.526	0.403	5.74742e-05
CDC123	1.93418e-31	0.417919	0.32	0.09	4.15462e-27
RNH1	1.91928e-12	0.416744	0.465	0.312	4.12261e-08
ATRAID	2.06649e-12	0.416384	0.572	0.415	4.43882e-08
RAB7A	6.70053e-20	0.415607	0.382	0.181	1.43927e-15
LRPAP1	1.25116e-10	0.415291	0.597	0.462	2.68748e-06
TOMM22	5.94088e-12	0.414948	0.4	0.246	1.2761e-07
UBE2L6	8.52493e-15	0.414529	0.338	0.172	1.83116e-10
RHOA	3.47822e-11	0.412525	0.6	0.447	7.47121e-07
XRCC5	1.97498e-17	0.412363	0.409	0.212	4.24226e-13
LAMTOR1	6.95054e-15	0.412286	0.468	0.291	1.49298e-10
EIF3D	8.30887e-14	0.411885	0.508	0.323	1.78474e-09
TMEM167A	1.31399e-14	0.411819	0.425	0.253	2.82245e-10
GUSB	1.76442e-21	0.411791	0.36	0.155	3.78998e-17
RPL32	7.15797e-08	0.41135	0.972	0.946	0.00153753
LSM5	1.82279e-12	0.411146	0.465	0.31	3.91535e-08
TMEM256	2.65523e-09	0.410716	0.517	0.393	5.70344e-05
MORF4L2	1.46554e-16	0.410108	0.443	0.249	3.14797e-12
FIBP	7.27101e-26	0.4097	0.335	0.117	1.56181e-21
MRPS12	6.87191e-18	0.409433	0.348	0.162	1.47609e-13
TMEM208	2.20469e-14	0.40918	0.554	0.368	4.73567e-10
NDUFB6	3.1657e-15	0.408949	0.412	0.236	6.79992e-11
CMPK1	3.43042e-23	0.408658	0.425	0.194	7.36854e-19
DUSP22	1.12154e-13	0.408482	0.345	0.178	2.40907e-09
RSL24D1	7.54849e-13	0.408356	0.609	0.435	1.62142e-08
ANAPC5	3.46531e-18	0.407549	0.437	0.225	7.44348e-14
NUCB1	6.44455e-10	0.407284	0.409	0.278	1.38429e-05
SPG21	1.63107e-27	0.405853	0.345	0.119	3.50355e-23
GZMH	8.99374e-44	0.405112	0.138	0.002	1.93186e-39
NDUFA7	5.95019e-13	0.405029	0.363	0.207	1.2781e-08
SKP1	1.36456e-11	0.404656	0.64	0.503	2.93108e-07
PLPP5	1.21772e-13	0.404628	0.671	0.506	2.61566e-09
MPG	1.88251e-13	0.404132	0.437	0.271	4.04364e-09
GNAI2	2.27863e-17	0.403845	0.366	0.176	4.8945e-13
SRP72	1.19319e-11	0.403305	0.486	0.342	2.56298e-07
SNRPD1	8.82157e-12	0.403177	0.403	0.247	1.89487e-07
ARHGDIA	3.27803e-13	0.401237	0.48	0.323	7.04121e-09
BABAM1	5.29693e-21	0.401069	0.351	0.149	1.13778e-16
GRK6	3.43397e-16	0.400862	0.397	0.209	7.37617e-12
PPP1R7	1.45356e-22	0.400441	0.382	0.163	3.12224e-18
SNRPN	1.50589e-10	0.398594	0.458	0.306	3.23464e-06
CTSC	8.10842e-28	0.398349	0.286	0.081	1.74169e-23
UFC1	2.55039e-16	0.39795	0.658	0.472	5.47825e-12
ERP29	2.97588e-10	0.397589	0.757	0.652	6.39219e-06
CYBA	9.92694e-16	0.396386	0.991	0.947	2.13231e-11
MRPS7	1.05451e-18	0.396319	0.385	0.182	2.26509e-14
NDUFS2	8.32128e-20	0.39602	0.345	0.148	1.78741e-15
NME1	1.63305e-11	0.395989	0.36	0.211	3.50779e-07
CDC42SE1	1.58369e-19	0.395012	0.314	0.123	3.40177e-15
LRRC59	1.53991e-14	0.394336	0.437	0.261	3.30772e-10
MSN	1.18128e-20	0.393721	0.286	0.102	2.5374e-16
ATP6V1F	8.96942e-13	0.39361	0.458	0.305	1.92663e-08
TWF2	6.20084e-29	0.393041	0.274	0.071	1.33194e-24
MRPL52	2.58079e-08	0.393023	0.56	0.438	0.000554354
SET	2.01089e-07	0.392853	0.542	0.429	0.00431938
EVI2B	1.31456e-10	0.392757	0.658	0.481	2.82367e-06
CNPY2	3.03371e-15	0.392205	0.588	0.395	6.51642e-11
SS18L2	1.2944e-14	0.391984	0.32	0.158	2.78038e-10
BANF1	4.18629e-15	0.391503	0.406	0.228	8.99216e-11
POLR2E	2.23703e-17	0.391381	0.372	0.184	4.80514e-13
VDAC3	1.64863e-21	0.389819	0.332	0.133	3.54125e-17
SDHD	6.6915e-25	0.389652	0.326	0.116	1.43733e-20
PRDX4	8.64647e-07	0.389617	0.742	0.642	0.0185726
CCNG1	2.36442e-17	0.389332	0.286	0.116	5.07878e-13
VAMP8	3.63294e-14	0.388237	0.526	0.35	7.80354e-10
PTRHD1	3.03e-20	0.38816	0.292	0.108	6.50844e-16
NDUFB4	7.67319e-08	0.388114	0.606	0.506	0.0016482
HLA-DQA1	5.68365e-24	0.387687	0.268	0.075	1.22085e-19
TRBC1	7.19787e-43	0.387553	0.132	0.001	1.5461e-38
ATP5F1E	0.152392	0.386231	0.855	0.842	1
COMMD6	4.28941e-08	0.386021	0.594	0.483	0.000921364
CLDND1	1.27017e-20	0.385113	0.277	0.094	2.72833e-16
PSMD2	2.51379e-22	0.384724	0.317	0.116	5.39961e-18
CLNS1A	8.08235e-14	0.383539	0.298	0.145	1.73609e-09
ADI1	2.1319e-09	0.38256	0.418	0.286	4.57933e-05
EIF6	2.28674e-17	0.381942	0.351	0.168	4.91191e-13
CLECL1	1.24793e-10	0.381765	0.308	0.166	2.68056e-06
ISOC2	2.10578e-14	0.381704	0.382	0.211	4.52321e-10
SHMT2	1.46222e-13	0.380997	0.311	0.155	3.14086e-09
CYCS	8.91017e-14	0.380948	0.689	0.504	1.9139e-09
PPP1CB	4.53624e-18	0.380185	0.314	0.133	9.74385e-14
NDUFB1	0.000212807	0.379235	0.495	0.436	1
DPY30	8.41981e-18	0.379207	0.351	0.166	1.80858e-13
LINC01781	2.94186e-09	0.378883	0.2	0.091	6.31912e-05
ANXA6	3.6745e-14	0.378692	0.437	0.263	7.89283e-10
GABARAPL2	8.50898e-10	0.378302	0.48	0.352	1.82773e-05
LGALS3	5.30205e-10	0.378056	0.351	0.22	1.13888e-05
RPS27L	1.73869e-10	0.377463	0.692	0.554	3.73471e-06
PSMC2	6.02197e-21	0.376827	0.329	0.134	1.29352e-16
EDEM2	3.20776e-19	0.376289	0.357	0.164	6.89027e-15
MRPS6	8.17347e-13	0.375219	0.311	0.163	1.75566e-08
GZMB	6.10297e-37	0.375112	0.111	0.001	1.31092e-32
CD38	0.000168026	0.374924	0.529	0.484	1
NDUFA11	6.88746e-10	0.374894	0.671	0.567	1.47943e-05
GGH	2.43335e-19	0.374871	0.157	0.034	5.22683e-15
CHST2	2.60027e-30	0.373736	0.243	0.051	5.58538e-26
ACADM	1.11104e-20	0.37372	0.342	0.141	2.38652e-16
SLC44A1	9.14546e-18	0.373527	0.385	0.185	1.96445e-13
SPN	1.51619e-20	0.373476	0.225	0.066	3.25677e-16
ATP5PD	1.37981e-08	0.373301	0.483	0.357	0.000296384
PHB	7.63993e-13	0.37312	0.332	0.176	1.64106e-08
RPS24	0.00241219	0.373119	0.932	0.858	1
CCR10	2.49045e-05	0.372694	0.212	0.133	0.534948
NDUFA6	4.56757e-09	0.372296	0.437	0.312	9.81113e-05
LEPROTL1	2.24621e-18	0.371842	0.308	0.131	4.82486e-14
GYG1	7.81689e-30	0.371811	0.298	0.079	1.67907e-25
CPNE1	4.20651e-17	0.371709	0.378	0.184	9.03559e-13
MVP	8.4577e-24	0.369499	0.277	0.087	1.81671e-19
DEF6	5.22276e-22	0.369402	0.342	0.135	1.12185e-17
TAF9	1.05312e-14	0.369395	0.357	0.183	2.26211e-10
TMEM9B	1.34006e-16	0.369097	0.302	0.135	2.87844e-12
LSM10	2.22814e-11	0.368265	0.4	0.252	4.78605e-07
MRPS18C	7.42967e-10	0.367605	0.311	0.184	1.59589e-05
VDAC2	5.3347e-15	0.367133	0.477	0.29	1.14589e-10
PRDX6	7.24869e-13	0.366915	0.474	0.31	1.55702e-08
LYPLA1	4.76177e-22	0.36608	0.323	0.125	1.02283e-17
BUB3	2.90424e-20	0.365543	0.354	0.154	6.2383e-16
UFD1	5.32345e-15	0.365519	0.332	0.165	1.14348e-10
DBNL	5.01114e-23	0.365485	0.372	0.154	1.07639e-18
ACO2	1.3723e-21	0.364581	0.391	0.176	2.94771e-17
SEC23B	3.08188e-23	0.364322	0.357	0.141	6.61988e-19
IMP3	7.15228e-13	0.363257	0.326	0.175	1.53631e-08
GTF2A2	1.627e-12	0.361752	0.378	0.224	3.49479e-08
TIMM13	7.38664e-09	0.361331	0.378	0.252	0.000158665
MZT2B	1.50716e-05	0.360375	0.717	0.669	0.323737
IL2RG	2.83948e-09	0.359647	0.572	0.448	6.09921e-05
ORMDL1	1.18547e-11	0.359168	0.428	0.267	2.54639e-07
COX14	1.74166e-10	0.357743	0.397	0.251	3.74109e-06
DYNLRB1	5.00431e-09	0.356821	0.508	0.382	0.000107493
NCF1	4.05137e-11	0.356733	0.517	0.37	8.70234e-07
OCIAD2	4.80949e-14	0.355839	0.385	0.217	1.03308e-09
POLE4	2.5824e-16	0.355691	0.258	0.102	5.54699e-12
LSM7	3.98835e-12	0.355575	0.535	0.366	8.56698e-08
QARS	2.50973e-17	0.355331	0.351	0.164	5.39089e-13
ALOX5AP	5.85575e-13	0.354517	0.194	0.071	1.25781e-08
DCTN2	1.6746e-16	0.354464	0.351	0.174	3.59704e-12
TRAPPC6A	8.20155e-13	0.354416	0.338	0.184	1.76169e-08
RPL21	3.84754e-08	0.353716	0.991	0.976	0.000826451
NTAN1	4.27198e-18	0.352731	0.258	0.095	9.17622e-14
PSMB8-AS1	7.47985e-16	0.352574	0.295	0.129	1.60667e-11
RNPS1	5.00925e-16	0.352177	0.418	0.225	1.07599e-11
ERGIC3	1.16303e-10	0.352005	0.705	0.558	2.49819e-06
ARPC5L	7.76388e-09	0.350683	0.394	0.264	0.000166768
ZBP1	1.04114e-12	0.350528	0.425	0.258	2.23636e-08
UBE2V2	1.27432e-26	0.34924	0.286	0.085	2.73724e-22
HNRNPD	3.06083e-10	0.348409	0.471	0.321	6.57465e-06
HNRNPDL	1.85507e-09	0.34815	0.658	0.519	3.9847e-05
VAMP5	2.68802e-08	0.347925	0.323	0.209	0.000577388
VBP1	1.70618e-19	0.347762	0.28	0.103	3.66487e-15
EEF1G	9.69197e-16	0.347291	0.418	0.226	2.08183e-11
KRT10	5.17059e-08	0.34725	0.637	0.502	0.00111064
COPS6	6.62976e-17	0.347204	0.425	0.228	1.42407e-12
MRPL12	4.37191e-15	0.346904	0.305	0.139	9.39085e-11
ARL5A	1.57235e-15	0.346668	0.335	0.158	3.37741e-11
HAX1	2.02586e-09	0.345651	0.575	0.436	4.35156e-05
AC012236.1	5.92976e-09	0.345407	0.289	0.168	0.000127371
VSIR	4.2842e-13	0.345177	0.492	0.318	9.20246e-09
MEAF6	4.39285e-19	0.344948	0.329	0.138	9.43584e-15
RPA2	6.76003e-26	0.344525	0.283	0.084	1.45205e-21
CLTA	1.99346e-09	0.343326	0.357	0.227	4.28196e-05
TEX264	5.35392e-15	0.343105	0.32	0.157	1.15002e-10
LSM2	3.34461e-15	0.342763	0.338	0.168	7.18423e-11
AAMP	4.29516e-13	0.342761	0.314	0.163	9.22601e-09
FBL	2.48323e-07	0.342673	0.403	0.29	0.00533398
RAB5IF	1.90622e-12	0.342638	0.425	0.272	4.09455e-08
WDR18	1.65564e-30	0.34241	0.218	0.04	3.55631e-26
GLRX3	9.67995e-20	0.342377	0.265	0.093	2.07925e-15
CXXC5	9.09866e-08	0.341601	0.489	0.376	0.00195439
ELOC	1.52768e-09	0.341483	0.4	0.271	3.28146e-05
NHP2	8.07192e-07	0.341449	0.369	0.271	0.0173385
CCT5	7.76455e-16	0.340842	0.246	0.096	1.66782e-11
TXNL1	2.63263e-09	0.340755	0.372	0.246	5.65489e-05
C1orf56	8.00425e-11	0.340334	0.191	0.079	1.71931e-06
PLEKHJ1	5.81673e-11	0.339958	0.335	0.191	1.24943e-06
DAXX	2.7953e-23	0.339802	0.262	0.079	6.00431e-19
FCGR2B	3.29438e-14	0.33973	0.354	0.187	7.07634e-10
GIMAP7	2.14359e-39	0.339712	0.114	0	4.60442e-35
RPL6	3.45497e-09	0.339598	0.969	0.917	7.42127e-05
HMOX2	8.3663e-24	0.339259	0.311	0.106	1.79708e-19
PPP2R1A	1.50809e-14	0.3392	0.329	0.163	3.23937e-10
HIBCH	1.22763e-31	0.338637	0.24	0.047	2.63695e-27
MRPL41	6.949e-10	0.337239	0.434	0.292	1.49264e-05
MRPL3	4.63505e-19	0.337186	0.314	0.128	9.95609e-15
KLRB1	1.06501e-35	0.336351	0.111	0.001	2.28763e-31
BAX	2.33427e-15	0.336314	0.317	0.147	5.01401e-11
EID1	2.5489e-10	0.334955	0.538	0.395	5.47504e-06
MTMR14	7.88396e-29	0.333953	0.255	0.06	1.69348e-24
SIT1	2.18814e-10	0.333898	0.185	0.077	4.70012e-06
PDCD6	8.7685e-15	0.333709	0.345	0.175	1.88347e-10
PPA2	3.30682e-24	0.333649	0.265	0.077	7.10305e-20
LSM3	9.94642e-08	0.333341	0.406	0.296	0.00213649
MPC1	1.0196e-05	0.33306	0.366	0.275	0.219011
HSD17B11	1.48749e-09	0.332888	0.305	0.178	3.19513e-05
OSTF1	4.25141e-15	0.332662	0.271	0.117	9.13203e-11
CACYBP	8.82357e-13	0.332546	0.32	0.164	1.8953e-08
APMAP	1.26636e-23	0.331834	0.289	0.095	2.72014e-19
SOD1	7.25354e-07	0.331807	0.514	0.417	0.0155806
MGAT1	3.13878e-10	0.331462	0.458	0.314	6.7421e-06
IRF7	5.28959e-08	0.331405	0.363	0.24	0.0011362
HMGN1	3.69685e-11	0.331353	0.649	0.502	7.94083e-07
EI24	9.41331e-23	0.330001	0.274	0.088	2.02198e-18
PSMD14	8.98858e-22	0.329892	0.314	0.114	1.93075e-17
MRPS21	6.0314e-08	0.32983	0.483	0.356	0.00129554
ACSS1	1.0494e-15	0.329772	0.323	0.146	2.25411e-11
BIN2	2.36065e-17	0.329125	0.363	0.172	5.07069e-13
YIF1B	3.00964e-18	0.328767	0.215	0.067	6.4647e-14
CCT6A	2.90074e-15	0.328715	0.283	0.123	6.23079e-11
SUPT4H1	2.04023e-11	0.327983	0.391	0.239	4.38241e-07
AKR1A1	7.23617e-11	0.327187	0.517	0.368	1.55433e-06
DDT	6.5733e-08	0.32624	0.465	0.347	0.00141194
STT3B	8.45019e-16	0.325349	0.44	0.238	1.8151e-11
TXNL4A	3.13505e-09	0.325294	0.434	0.306	6.73408e-05
SNRPC	8.96316e-11	0.325029	0.394	0.253	1.92529e-06
MRPL37	3.82226e-21	0.324987	0.243	0.075	8.21021e-17
HEXB	2.36065e-13	0.324677	0.292	0.144	5.07068e-09
ATP1B3	3.33533e-14	0.324303	0.302	0.139	7.16428e-10
SUCLG1	7.6215e-16	0.324021	0.302	0.135	1.6371e-11
LBR	7.6585e-14	0.323827	0.249	0.101	1.64504e-09
PSMD13	8.12938e-12	0.323658	0.403	0.246	1.74619e-07
MYO1G	6.28207e-31	0.323603	0.24	0.047	1.34939e-26
MRPL20	9.07444e-10	0.323598	0.542	0.388	1.94919e-05
EIF4H	6.44584e-13	0.323514	0.375	0.209	1.38457e-08
PMF1	2.16804e-13	0.322954	0.305	0.153	4.65694e-09
CTDNEP1	1.0039e-17	0.322953	0.338	0.149	2.15637e-13
WDR45	1.21879e-08	0.322864	0.409	0.286	0.000261797
TBCA	2.49441e-07	0.322682	0.557	0.445	0.005358
NAPA	1.81831e-16	0.322656	0.338	0.158	3.90574e-12
BAK1	1.92883e-20	0.322452	0.222	0.064	4.14312e-16
NUDCD2	5.58583e-15	0.321847	0.295	0.135	1.19984e-10
M6PR	2.67872e-19	0.321571	0.292	0.112	5.75389e-15
MGAT4A	2.50837e-39	0.321295	0.197	0.02	5.38797e-35
CD2BP2	1.2426e-13	0.321289	0.308	0.152	2.66911e-09
GLRX5	9.56667e-17	0.321209	0.283	0.116	2.05492e-12
EIF4G2	2.28071e-11	0.320856	0.52	0.347	4.89897e-07
RTF2	5.12226e-13	0.320831	0.323	0.166	1.10026e-08
SF3B5	2.25278e-10	0.320291	0.705	0.556	4.83897e-06
MRPL42	2.44321e-24	0.32027	0.277	0.084	5.24802e-20
ADH5	7.51463e-18	0.320167	0.268	0.099	1.61414e-13
ANP32A	5.41257e-10	0.320036	0.32	0.186	1.16262e-05
ANXA7	2.48184e-11	0.319591	0.354	0.21	5.33099e-07
HLA-DMA	2.03556e-08	0.318643	0.372	0.243	0.000437238
PFDN2	1.94987e-06	0.318186	0.345	0.245	0.0418832
MRPL13	2.11326e-19	0.317996	0.225	0.069	4.53927e-15
SEC13	2.76478e-08	0.317773	0.397	0.278	0.000593876
NBDY	5.5513e-09	0.317521	0.292	0.172	0.000119242
TCEAL8	1.22937e-16	0.317504	0.305	0.132	2.64068e-12
CLPP	2.28353e-10	0.317386	0.32	0.186	4.90502e-06
UBL5	0.000110458	0.316131	0.677	0.585	1
NCOA4	1.27564e-20	0.316113	0.234	0.069	2.74008e-16
CHMP4B	8.39529e-09	0.315873	0.498	0.37	0.000180331
SRI	1.11443e-14	0.315807	0.415	0.228	2.3938e-10
MRPL21	7.92899e-10	0.315784	0.311	0.183	1.70315e-05
EBPL	3.70247e-18	0.315509	0.262	0.096	7.95291e-14
SNX17	5.91833e-11	0.314467	0.342	0.198	1.27126e-06
CPSF6	1.26555e-21	0.314352	0.274	0.09	2.7184e-17
SAR1B	1.07517e-07	0.313924	0.394	0.279	0.00230946
NDFIP1	1.13745e-08	0.31385	0.351	0.229	0.000244323
VKORC1	2.60594e-11	0.313696	0.418	0.266	5.59756e-07
RSL1D1	6.66552e-11	0.313608	0.418	0.264	1.43175e-06
LSM14A	9.34396e-16	0.313454	0.305	0.135	2.00708e-11
FLOT1	6.76765e-13	0.313401	0.258	0.116	1.45369e-08
FYB1	2.58345e-32	0.312942	0.105	0.002	5.54925e-28
ATP5IF1	2.32338e-06	0.312671	0.637	0.519	0.0499061
MRPL18	2.6969e-12	0.312448	0.298	0.153	5.79293e-08
S100A11	4.99552e-06	0.312158	0.422	0.321	0.107304
MXD4	4.25036e-14	0.311955	0.323	0.156	9.12978e-10
LSM6	5.36483e-13	0.311727	0.271	0.129	1.15237e-08
ISCU	1.92958e-07	0.311715	0.662	0.57	0.00414474
EMC3	8.88888e-10	0.311635	0.338	0.211	1.90933e-05
SSPN	2.67275e-07	0.311528	0.194	0.102	0.00574107
NANS	7.34144e-10	0.311488	0.486	0.345	1.57694e-05
C14orf119	6.10801e-21	0.311485	0.231	0.069	1.312e-16
MLF2	9.60142e-12	0.311315	0.326	0.179	2.06239e-07
2022-09-06	1.05199e-06	0.311198	0.369	0.269	0.0225968
RTN3	8.29569e-07	0.311179	0.357	0.255	0.0178191
UBE2I	4.94125e-09	0.311113	0.462	0.328	0.000106138
TMEM14B	1.20312e-08	0.310965	0.375	0.254	0.00025843
PTTG1	7.06379e-13	0.310787	0.166	0.053	1.5173e-08
NDUFS8	7.25444e-07	0.310528	0.471	0.366	0.0155825
ADA	8.62785e-20	0.310352	0.215	0.062	1.85326e-15
CAPZA2	5.50406e-16	0.309929	0.335	0.158	1.18227e-11
PSMD6	1.68076e-13	0.30942	0.351	0.184	3.61028e-09
SNF8	3.08196e-11	0.309298	0.36	0.212	6.62005e-07
TBC1D10C	1.16786e-17	0.308282	0.292	0.116	2.50857e-13
RPL36A	0.000153175	0.308218	0.895	0.853	1
C19orf24	3.88737e-09	0.307941	0.422	0.288	8.35007e-05
ASAH1	6.79683e-07	0.307239	0.351	0.248	0.0145996
PDXK	4.28025e-09	0.307118	0.391	0.258	9.19397e-05
TFDP1	1.91376e-17	0.30699	0.182	0.05	4.11075e-13
RHOQ	7.16169e-22	0.306732	0.274	0.086	1.53833e-17
ARF6	2.24453e-12	0.30668	0.535	0.355	4.82126e-08
PREB	5.76458e-10	0.305868	0.449	0.304	1.23823e-05
TCEA1	2.69788e-08	0.305497	0.514	0.384	0.000579504
FBXO7	1.565e-15	0.305386	0.268	0.108	3.36161e-11
RBBP4	3.11255e-13	0.30479	0.431	0.246	6.68577e-09
CCT4	1.67369e-14	0.304723	0.378	0.198	3.59508e-10
SRPRB	5.04023e-09	0.304219	0.508	0.371	0.000108264
LSM4	7.13703e-10	0.303319	0.323	0.192	1.53303e-05
NAA38	1.48907e-05	0.303263	0.44	0.352	0.319851
TXNDC9	1.9643e-20	0.303122	0.249	0.079	4.21931e-16
TMX2	2.10921e-16	0.303094	0.265	0.104	4.53059e-12
PPM1G	1.30516e-12	0.302858	0.348	0.191	2.80347e-08
DHRS7	9.97749e-11	0.302697	0.428	0.277	2.14317e-06
TIMM17B	1.50332e-10	0.302648	0.329	0.19	3.22914e-06
FERMT3	1.38384e-20	0.302623	0.295	0.107	2.97249e-16
PMVK	2.66451e-09	0.30209	0.36	0.232	5.72336e-05
CLEC2D	2.34461e-17	0.302026	0.246	0.082	5.03621e-13
PIGT	3.12381e-11	0.301637	0.305	0.162	6.70995e-07
CSNK2B	5.61751e-09	0.301566	0.465	0.339	0.000120664
GALNT1	5.73014e-28	0.301359	0.228	0.048	1.23083e-23
EAPP	1.60377e-11	0.301225	0.369	0.211	3.4449e-07
SPTSSA	4.29254e-14	0.300469	0.292	0.137	9.22039e-10
LAGE3	4.48041e-10	0.300179	0.286	0.158	9.62392e-06
MPC2	1.41384e-07	0.299897	0.342	0.232	0.00303692
CDC26	6.35186e-17	0.299823	0.283	0.118	1.36438e-12
MAF1	1.39729e-12	0.298995	0.372	0.213	3.00137e-08
SEM1	1.74751e-05	0.298903	0.462	0.371	0.375365
PDCL3	3.64462e-24	0.298755	0.194	0.041	7.82865e-20
CA1	2.23504e-21	0.298615	0.129	0.018	4.80086e-17
SNRPD3	2.57321e-08	0.298375	0.317	0.197	0.000552726
RGS19	3.23426e-14	0.298234	0.237	0.094	6.94718e-10
EMC6	1.02251e-09	0.297988	0.338	0.208	2.19635e-05
EEF1E1	2.657e-11	0.297922	0.209	0.091	5.70723e-07
SPAG7	3.74511e-12	0.297858	0.348	0.192	8.04451e-08
PLA2G16	4.26415e-10	0.297585	0.271	0.145	9.15939e-06
CMC1	1.30443e-06	0.297112	0.175	0.093	0.0280191
NDUFS5	4.44509e-05	0.297063	0.545	0.474	0.954804
RNF5	4.81801e-09	0.296986	0.234	0.123	0.000103491
SHKBP1	1.18722e-16	0.296884	0.283	0.114	2.55015e-12
PA2G4	0.000252726	0.296868	0.375	0.303	1
H2AFY	9.57713e-15	0.296773	0.28	0.119	2.05717e-10
ADD3	1.23912e-15	0.29658	0.249	0.096	2.66162e-11
MRPL27	1.16759e-10	0.29596	0.231	0.108	2.50798e-06
ATG3	1.40221e-13	0.295781	0.311	0.153	3.01195e-09
PARL	8.84766e-21	0.295321	0.268	0.09	1.90048e-16
ATXN10	5.48802e-19	0.295186	0.308	0.123	1.17883e-14
NAA50	7.39084e-16	0.295175	0.225	0.079	1.58755e-11
FAM89B	2.46126e-08	0.295164	0.262	0.153	0.000528679
BCKDK	1.0489e-11	0.295016	0.338	0.187	2.25303e-07
HADHA	1.92607e-10	0.294832	0.342	0.197	4.1372e-06
POLR2L	0.0002202	0.294731	0.671	0.621	1
GABARAP	4.06082e-07	0.294705	0.465	0.367	0.00872263
TRAPPC3	4.0008e-06	0.294604	0.357	0.267	0.0859373
PEPD	4.68733e-18	0.294559	0.24	0.083	1.00684e-13
GZMM	5.82017e-36	0.294121	0.108	0.001	1.25017e-31
IMP4	2.31991e-09	0.293978	0.289	0.163	4.98316e-05
DUT	5.90685e-09	0.293969	0.329	0.204	0.000126879
RPL26	4.64649e-05	0.293698	0.969	0.881	0.998066
UBE2J2	2.92061e-14	0.293413	0.277	0.125	6.27347e-10
EIF2S1	3.86844e-14	0.293387	0.243	0.1	8.30941e-10
POLR2J	2.74862e-06	0.293227	0.428	0.337	0.0590403
MRPS18B	2.12204e-10	0.293133	0.298	0.164	4.55815e-06
MRPL34	2.83135e-12	0.292812	0.357	0.203	6.08174e-08
TYROBP	5.15278e-19	0.292801	0.142	0.026	1.10682e-14
NDUFS3	1.72279e-11	0.292577	0.366	0.217	3.70055e-07
FDFT1	2.54444e-18	0.292566	0.255	0.089	5.46547e-14
SH2B2	8.27425e-15	0.292555	0.206	0.072	1.77731e-10
NUDT21	3.08211e-14	0.291988	0.274	0.123	6.62037e-10
CSTB	5.508e-06	0.291805	0.418	0.33	0.118312
BASP1	4.23576e-15	0.291717	0.391	0.195	9.09842e-11
MRPL15	3.28385e-18	0.291278	0.185	0.05	7.05372e-14
MRPS15	1.63576e-07	0.290973	0.342	0.237	0.00351361
HIKESHI	2.82563e-11	0.290896	0.283	0.148	6.06946e-07
FAU	8.3315e-08	0.290869	0.966	0.901	0.00178961
IFNAR2	2.2815e-07	0.289207	0.36	0.247	0.00490066
STMP1	7.76533e-11	0.288651	0.231	0.108	1.66799e-06
UROD	4.08602e-15	0.288474	0.274	0.119	8.77677e-11
POLR2I	1.3941e-05	0.2879	0.397	0.306	0.299452
NAA10	9.9902e-07	0.287846	0.311	0.207	0.0214589
MRPL36	1.1919e-07	0.287708	0.283	0.174	0.0025602
STRAP	4.5782e-15	0.287561	0.311	0.141	9.83397e-11
MRPS33	7.837e-07	0.287469	0.375	0.268	0.0168339
RPL31	0.00273459	0.287344	0.938	0.912	1
CASP3	6.49729e-13	0.28721	0.231	0.094	1.39562e-08
OCIAD1	2.16295e-06	0.287195	0.409	0.31	0.0464602
PTPN6	4.93516e-07	0.286565	0.385	0.265	0.0106007
RAB5C	1.42785e-15	0.286556	0.345	0.17	3.06702e-11
CAMTA1	1.2647e-10	0.286517	0.351	0.205	2.71658e-06
WIPF1	1.62411e-16	0.286354	0.311	0.133	3.48859e-12
POLDIP2	3.3965e-11	0.286309	0.222	0.1	7.29568e-07
EBP	1.2538e-08	0.286285	0.268	0.151	0.000269316
IQGAP2	9.05431e-25	0.285836	0.194	0.038	1.94487e-20
TMED5	3.96259e-12	0.285598	0.428	0.262	8.51164e-08
UBE2Q1	1.15715e-15	0.28556	0.225	0.081	2.48557e-11
SNRPF	3.30983e-05	0.2852	0.311	0.224	0.710952
UBA52	0.00070198	0.285089	0.911	0.855	1
ITPA	5.03042e-16	0.284946	0.268	0.107	1.08053e-11
TMEM154	4.16575e-09	0.284789	0.185	0.084	8.94802e-05
HMGN2	0.0622971	0.284216	0.532	0.513	1
SURF4	2.85355e-10	0.283833	0.4	0.248	6.12942e-06
CTSA	6.76766e-13	0.283632	0.258	0.116	1.45369e-08
TSEN15	6.67536e-13	0.283562	0.215	0.086	1.43387e-08
MRPL19	3.78187e-20	0.28344	0.222	0.064	8.12346e-16
RPL23A	3.27772e-05	0.283345	0.972	0.921	0.704055
ZMPSTE24	1.31208e-18	0.283192	0.178	0.045	2.81835e-14
PTP4A2	1.03863e-09	0.283136	0.557	0.41	2.23097e-05
PDCD2	9.18832e-13	0.283014	0.283	0.139	1.97365e-08
CIB1	6.2931e-08	0.282995	0.366	0.245	0.00135176
PAIP2	8.83026e-08	0.282836	0.462	0.333	0.00189674
CMTM6	2.38557e-16	0.282712	0.286	0.116	5.1242e-12
PRKCB	1.42082e-20	0.28261	0.265	0.081	3.05192e-16
CD63	0.000138088	0.282249	0.76	0.631	1
DPM1	9.72571e-11	0.282069	0.32	0.18	2.08908e-06
GLT8D1	6.15552e-14	0.281994	0.274	0.123	1.32221e-09
TKT	5.05208e-10	0.281766	0.338	0.197	1.08519e-05
ETFB	3.3892e-08	0.280774	0.409	0.279	0.000728
UBA5	5.32205e-14	0.279731	0.329	0.164	1.14318e-09
ERO1A	2.66656e-18	0.279206	0.228	0.073	5.72776e-14
C11orf58	3.22701e-09	0.278991	0.56	0.412	6.93162e-05
ENSA	5.33433e-09	0.27876	0.428	0.295	0.000114581
PPP1R18	1.60842e-19	0.278598	0.237	0.073	3.45489e-15
NAA20	9.84487e-10	0.278291	0.271	0.149	2.11468e-05
LAT	2.03687e-35	0.278073	0.142	0.008	4.37519e-31
WASHC3	2.0611e-08	0.277808	0.292	0.177	0.000442725
VPS28	1.27898e-06	0.277388	0.428	0.321	0.0274724
HSPD1	3.28396e-07	0.277161	0.397	0.28	0.00705395
HDDC2	4.70653e-07	0.276855	0.24	0.142	0.0101096
TIFA	3.14626e-09	0.276402	0.323	0.185	6.75817e-05
EIF2A	3.20379e-09	0.275469	0.443	0.302	6.88173e-05
SRA1	1.22222e-09	0.275415	0.265	0.142	2.62532e-05
NUTF2	1.84584e-08	0.275412	0.24	0.131	0.000396486
SDHA	3.62989e-14	0.275045	0.338	0.17	7.79701e-10
AK6	7.77922e-17	0.275018	0.212	0.07	1.67098e-12
TXNDC12	1.16147e-08	0.274756	0.36	0.238	0.000249483
RNF7	3.24176e-06	0.274246	0.369	0.279	0.069633
IGBP1	9.04588e-07	0.274114	0.375	0.263	0.0194305
MRPL54	7.91479e-06	0.273925	0.406	0.311	0.17001
MORF4L1	9.0657e-09	0.273718	0.551	0.409	0.000194731
FAM49B	9.00066e-16	0.273682	0.274	0.112	1.93334e-11
IL16	3.08762e-06	0.273192	0.311	0.204	0.0663221
DAZAP1	1.2037e-13	0.273154	0.289	0.132	2.58555e-09
ELAVL1	3.02532e-10	0.2731	0.252	0.127	6.49839e-06
UBL7	2.55218e-13	0.273081	0.305	0.149	5.48208e-09
GLRX	1.28796e-07	0.272748	0.517	0.385	0.00276653
SRP68	1.22237e-14	0.272052	0.255	0.103	2.62565e-10
TXNDC17	4.39292e-06	0.271931	0.329	0.232	0.0943599
CAPNS1	8.48512e-08	0.271856	0.246	0.138	0.0018226
JKAMP	6.07528e-14	0.271814	0.206	0.076	1.30497e-09
KHDRBS1	4.78296e-10	0.271805	0.4	0.248	1.02738e-05
NDUFAF8	0.000988897	0.271652	0.363	0.304	1
DGUOK	1.92911e-08	0.271528	0.354	0.232	0.000414372
LIMS1	7.49098e-07	0.271486	0.24	0.141	0.0160906
AP1S2	1.04559e-12	0.271424	0.255	0.114	2.24593e-08
PRKAR1A	2.78988e-13	0.27108	0.277	0.128	5.99267e-09
IFI35	7.67715e-09	0.270875	0.286	0.164	0.000164905
TSG101	9.89686e-14	0.270851	0.274	0.122	2.12585e-09
ADD1	7.28954e-17	0.270383	0.246	0.088	1.56579e-12
BTK	4.39164e-11	0.270345	0.28	0.141	9.43325e-07
TIPRL	3.79449e-13	0.270337	0.234	0.097	8.15056e-09
LCK	3.74399e-33	0.270273	0.111	0.003	8.04209e-29
POLR2C	6.27771e-14	0.270269	0.249	0.104	1.34845e-09
MCTS1	4.57391e-06	0.269957	0.351	0.255	0.0982475
PPP6C	8.85865e-16	0.269949	0.265	0.106	1.90284e-11
TMEM11	8.54322e-12	0.269759	0.215	0.092	1.83508e-07
MIEN1	1.83731e-11	0.269423	0.311	0.166	3.94655e-07
UBE2A	3.50245e-11	0.269381	0.277	0.139	7.52327e-07
FCRLA	2.93732e-07	0.268908	0.218	0.118	0.00630936
DNM2	2.16211e-17	0.268442	0.302	0.117	4.64421e-13
SUN2	2.02672e-17	0.267988	0.225	0.073	4.35339e-13
IRF2	9.41498e-10	0.267659	0.28	0.149	2.02234e-05
PFDN4	1.91669e-11	0.267403	0.231	0.103	4.11705e-07
LYRM4	1.85007e-11	0.267381	0.209	0.089	3.97394e-07
MAP2K1	1.80563e-13	0.267191	0.225	0.089	3.8785e-09
ARPC4	2.57559e-07	0.267146	0.283	0.176	0.00553237
AKR1B1	1.48087e-10	0.266751	0.268	0.14	3.1809e-06
SRSF6	3.26082e-08	0.266588	0.258	0.144	0.000700425
SEL1L3	1.50839e-14	0.266523	0.52	0.317	3.24001e-10
RSU1	5.18061e-22	0.266255	0.265	0.083	1.1128e-17
PPP2CA	1.42902e-09	0.266045	0.357	0.218	3.06954e-05
DMAC1	7.45008e-09	0.26601	0.258	0.141	0.000160028
MFNG	1.75635e-13	0.265786	0.231	0.093	3.77264e-09
PHPT1	0.000569123	0.26569	0.551	0.484	1
UAP1	2.79754e-07	0.265583	0.323	0.212	0.00600912
ERG28	4.38041e-15	0.265106	0.246	0.099	9.40911e-11
CCT2	1.00479e-10	0.265094	0.311	0.166	2.15828e-06
IFI16	1.77867e-07	0.265001	0.382	0.251	0.00382058
MRPL28	7.53527e-16	0.264972	0.277	0.112	1.61858e-11
RAD23A	4.94229e-07	0.264605	0.431	0.313	0.010616
RNF167	8.23628e-09	0.264003	0.286	0.168	0.000176915
SLIRP	3.38972e-06	0.263993	0.443	0.341	0.0728113
ABT1	9.34514e-15	0.263984	0.206	0.073	2.00734e-10
THEMIS2	1.15801e-07	0.263816	0.292	0.18	0.0024874
BUD23	2.12488e-06	0.263091	0.489	0.377	0.0456423
UXT	0.000510625	0.263027	0.572	0.5	1
GMPPA	7.84388e-11	0.262772	0.311	0.17	1.68487e-06
PSMD11	9.04153e-10	0.262291	0.268	0.142	1.94212e-05
RPA3	5.27724e-06	0.262086	0.274	0.182	0.113355
RFTN1	1.57321e-29	0.261912	0.154	0.017	3.37925e-25
HADHB	8.71514e-14	0.261749	0.265	0.116	1.87201e-09
MED10	5.15982e-11	0.261708	0.391	0.231	1.10833e-06
THRAP3	3.07291e-08	0.261461	0.36	0.23	0.000660061
PWP1	9.99502e-12	0.260606	0.258	0.123	2.14693e-07
MX1	9.97408e-09	0.260284	0.169	0.073	0.000214243
PYM1	1.17241e-11	0.260219	0.2	0.081	2.51833e-07
PSMG2	3.46729e-06	0.25981	0.228	0.139	0.0744775
RBM8A	6.79325e-09	0.258924	0.477	0.337	0.000145919
MPLKIP	6.9115e-15	0.258909	0.274	0.116	1.48459e-10
PAPSS1	1.26751e-14	0.258881	0.218	0.08	2.72262e-10
RNF126	1.48379e-09	0.258571	0.314	0.184	3.18717e-05
CAPG	3.35973e-10	0.258076	0.206	0.092	7.2167e-06
UCHL3	2.06507e-13	0.257842	0.237	0.099	4.43578e-09
HNRNPM	1.41046e-09	0.257466	0.52	0.369	3.02967e-05
NT5C	1.8774e-15	0.257367	0.268	0.104	4.03265e-11
POLR2G	1.50483e-09	0.2572	0.277	0.151	3.23237e-05
TNFAIP8	1.59226e-15	0.257152	0.292	0.124	3.42017e-11
ZDHHC12	4.09317e-08	0.256841	0.24	0.135	0.000879212
TRIR	8.3709e-05	0.25659	0.56	0.481	1
NT5DC2	1.20955e-12	0.256477	0.246	0.104	2.59812e-08
EIF4E2	2.31119e-15	0.256427	0.2	0.067	4.96443e-11
TMEM248	4.29255e-11	0.256426	0.252	0.121	9.2204e-07
COPS4	1.65085e-15	0.256423	0.185	0.058	3.54603e-11
RUVBL1	5.17361e-14	0.256139	0.145	0.04	1.11129e-09
METTL9	3.96697e-07	0.255957	0.305	0.2	0.00852106
SLC38A5	8.9708e-10	0.255834	0.283	0.15	1.92693e-05
SLC25A39	2.97652e-11	0.255701	0.342	0.192	6.39356e-07
ATP5F1D	1.04359e-05	0.255191	0.742	0.669	0.224163
SCAMP3	1.83762e-09	0.255148	0.246	0.127	3.94721e-05
BID	7.41508e-07	0.254216	0.231	0.135	0.0159276
POLR2F	5.47288e-06	0.252306	0.351	0.257	0.117558
ACAT1	3.48356e-10	0.252238	0.314	0.174	7.48269e-06
MRPS16	1.33842e-07	0.2522	0.308	0.199	0.00287492
ERLEC1	3.09103e-05	0.252121	0.689	0.587	0.663952
FBH1	2.42097e-10	0.252094	0.342	0.198	5.20025e-06
CCM2	9.72491e-12	0.252053	0.351	0.195	2.08891e-07
TMEM126A	1.20314e-07	0.251549	0.222	0.123	0.00258434
ORMDL2	2.17368e-08	0.251032	0.289	0.174	0.000466906
MYBL2	7.53412e-12	0.250939	0.157	0.052	1.61833e-07
NDUFA2	0.00043692	0.250187	0.502	0.438	1
ARID1B	0.035685	-0.250133	0.172	0.223	1
EPC1	0.0157403	-0.250161	0.252	0.319	1
ANKRD12	0.203724	-0.250775	0.455	0.484	1
PARP14	8.32576e-07	-0.251769	0.049	0.155	0.0178837
SLC25A36	0.00208188	-0.252476	0.105	0.173	1
LRRK1	9.50545e-08	-0.253741	0.043	0.156	0.00204177
CST3	0.026726	-0.254641	0.185	0.236	1
CWC25	7.46593e-05	-0.255202	0.114	0.213	1
PAXBP1	2.88028e-07	-0.256494	0.015	0.104	0.00618684
GGNBP2	0.0476768	-0.256902	0.286	0.337	1
PTPN7	0.269211	-0.257249	0.16	0.181	1
RSF1	0.000617249	-0.25951	0.182	0.279	1
NBPF14	5.40664e-06	-0.260162	0.052	0.143	0.116135
TMX4	0.00614858	-0.261451	0.105	0.163	1
CDV3	0.00145013	-0.261839	0.455	0.568	1
MIA3	1.34165e-08	-0.26209	0.117	0.273	0.000288186
MLXIP	0.000247764	-0.262684	0.068	0.141	1
HNRNPU	0.375095	-0.263848	0.474	0.492	1
EIF3A	0.0115628	-0.265638	0.375	0.452	1
CAST	0.000202928	-0.265981	0.249	0.363	1
HIST1H2AG	1.03478e-09	-0.268375	0.003	0.111	2.2227e-05
BTG3	1.83259e-07	-0.269193	0.071	0.193	0.0039364
XRN1	3.33227e-06	-0.270391	0.086	0.197	0.0715771
DHX36	0.000214089	-0.270453	0.163	0.263	1
NR3C1	8.79603e-07	-0.271314	0.105	0.232	0.0188939
ZBTB20	0.00347792	-0.272353	0.197	0.272	1
CLIP1	8.2214e-06	-0.274516	0.08	0.184	0.176596
TBC1D9	7.11871e-09	-0.275052	0.062	0.195	0.00015291
AC026979.2	9.82281e-06	-0.275183	0.031	0.109	0.210994
USP34	1.65929e-05	-0.278392	0.092	0.192	0.356416
NPIPB11	7.17897e-05	-0.27862	0.037	0.106	1
CHD6	7.44302e-06	-0.279431	0.043	0.129	0.159876
MEF2A	1.89629e-07	-0.280509	0.068	0.188	0.00407322
KLHL24	4.31167e-06	-0.280889	0.071	0.17	0.0926146
KMT2A	0.000157448	-0.281113	0.166	0.272	1
NEIL1	1.61926e-09	-0.281284	0.006	0.114	3.47817e-05
AC016831.7	1.22258e-11	-0.281434	0.015	0.155	2.62609e-07
ZNF644	5.71984e-09	-0.282	0.055	0.189	0.000122862
MXD1	1.61865e-05	-0.282026	0.037	0.116	0.347686
FAM13A	1.13009e-08	-0.283096	0.006	0.105	0.000242744
EIF1B	0.003576	-0.283539	0.225	0.308	1
CCNH	0.000539249	-0.284292	0.135	0.22	1
IDI1	0.0414748	-0.288454	0.182	0.228	1
RERE	2.31908e-07	-0.289106	0.028	0.126	0.00498139
GPBP1	0.0820153	-0.29032	0.369	0.415	1
POLR2J3.1	3.30537e-05	-0.291093	0.163	0.277	0.709994
SNRNP70	0.164676	-0.291345	0.283	0.312	1
ITSN2	0.0020256	-0.292462	0.154	0.23	1
PRKD3	2.28916e-07	-0.293394	0.062	0.179	0.00491712
RPL30	2.06941e-07	-0.293646	0.972	0.925	0.0044451
TNFRSF18	1.81384e-10	-0.295119	0.071	0.232	3.89614e-06
ATG2A	0.00183296	-0.295749	0.055	0.11	1
IRF1	0.198914	-0.297836	0.357	0.391	1
CD24	1.84999e-08	-0.297846	0.006	0.102	0.000397377
RSRC2	0.00782851	-0.298135	0.305	0.375	1
ZMYND8	3.74559e-06	-0.298407	0.077	0.181	0.0804553
PJA2	5.47142e-06	-0.298861	0.117	0.23	0.117526
MSI2	4.56914e-06	-0.301256	0.138	0.257	0.0981452
ATM	0.00186551	-0.302334	0.123	0.192	1
NORAD	1.59994e-05	-0.302818	0.129	0.238	0.343668
IGF1	5.22573e-06	-0.304177	0.117	0.234	0.112249
ATXN1	2.36405e-07	-0.304195	0.058	0.173	0.00507797
AL021453.1	5.17603e-07	-0.304228	0.015	0.101	0.0111181
CCDC6	9.85614e-10	-0.304436	0.04	0.174	2.1171e-05
CHD9	0.00496381	-0.304469	0.225	0.298	1
MPHOSPH8	0.0038116	-0.30575	0.403	0.484	1
KDM2A	2.07989e-05	-0.305935	0.062	0.149	0.44676
ARID4B	5.03894e-05	-0.30598	0.172	0.283	1
ERC1	3.93326e-07	-0.306787	0.046	0.152	0.00844864
RIPK2	2.713e-06	-0.307677	0.046	0.138	0.0582753
SLAMF7	5.49183e-05	-0.307954	0.446	0.553	1
KMT2E	0.00203834	-0.308027	0.351	0.44	1
ST6GAL1	1.29849e-05	-0.309117	0.175	0.292	0.278916
H2AFJ	4.22903e-05	-0.309249	0.2	0.319	0.908396
VPS13C	4.76296e-08	-0.310509	0.037	0.149	0.00102308
AC087239.1	8.40186e-08	-0.311948	0.015	0.11	0.00180472
PRDM2	4.64078e-06	-0.31242	0.12	0.235	0.0996839
SUPT5H	0.00398698	-0.314433	0.178	0.251	1
LMF1	2.52572e-08	-0.315235	0.126	0.275	0.000542525
DDX6	0.00138441	-0.315392	0.206	0.293	1
ACADVL	0.567905	-0.315473	0.471	0.475	1
ARID1A	5.88961e-07	-0.31577	0.068	0.18	0.0126509
CDK12	2.9609e-06	-0.315793	0.074	0.178	0.0636
CAND1	0.000158788	-0.316313	0.098	0.183	1
NIPBL	2.30791e-06	-0.316716	0.083	0.192	0.0495739
ZBTB43	2.50346e-07	-0.317819	0.049	0.158	0.00537742
DNAJC1	0.000183031	-0.318019	0.468	0.568	1
NRDC	0.0774291	-0.318921	0.286	0.327	1
C12orf45	0.000839396	-0.319455	0.268	0.362	1
MUC20-OT1	1.62521e-05	-0.321597	0.142	0.251	0.349096
TNFRSF4	3.71724e-11	-0.323949	0.055	0.218	7.98463e-07
NEDD9	2.29445e-09	-0.324554	0.071	0.215	4.92849e-05
IKZF3	2.14691e-05	-0.324756	0.102	0.2	0.461157
BOD1L1	0.000897663	-0.325408	0.145	0.224	1
RGCC	0.0306301	-0.325631	0.231	0.282	1
PHACTR1	7.63151e-07	-0.326725	0.058	0.166	0.0163925
ATP11B	2.33736e-06	-0.326894	0.074	0.176	0.0502065
NSA2	2.73859e-06	-0.3275	0.255	0.393	0.0588249
MIF	4.01895e-07	-0.328009	0.542	0.642	0.0086327
SFPQ	0.0157647	-0.328452	0.363	0.432	1
KMT2C	1.80155e-06	-0.328485	0.102	0.218	0.0386972
RBBP6	0.069527	-0.330194	0.305	0.343	1
MERTK	3.27932e-11	-0.332402	0.003	0.128	7.04399e-07
SPAG9	1.13764e-06	-0.332415	0.058	0.162	0.0244366
ABHD5	1.05921e-06	-0.333684	0.04	0.135	0.0227518
ATRX	0.0105873	-0.333746	0.323	0.397	1
BCL2	1.03921e-09	-0.333847	0.114	0.277	2.23222e-05
HIST1H2AH	1.60318e-09	-0.334002	0.006	0.114	3.44363e-05
MIR155HG	1.67368e-08	-0.335968	0.031	0.145	0.000359507
DYNC1H1	0.000307221	-0.33615	0.102	0.182	1
KRTCAP2	0.00433406	-0.336449	0.689	0.638	1
ATG12	0.000348093	-0.337364	0.154	0.248	1
ASH1L	9.9105e-07	-0.337674	0.095	0.214	0.0212878
USP12	1.20277e-09	-0.338115	0.034	0.162	2.58355e-05
RRP12	1.70913e-06	-0.339071	0.034	0.125	0.036712
IGLC3	0.131957	-0.339965	0.526	0.659	1
MYCBP2	0.00236281	-0.340211	0.252	0.333	1
FAM133B	1.21169e-06	-0.340815	0.182	0.32	0.026027
ZNF791	9.99494e-06	-0.343197	0.138	0.249	0.214691
AC004687.1	0.000645114	-0.343521	0.089	0.16	1
BTG2	5.80893e-06	-0.343595	0.326	0.469	0.124776
MDK	1.10125e-16	-0.344705	0.117	0.367	2.36549e-12
PLK3	1.04592e-06	-0.346188	0.031	0.122	0.0224663
TIPARP	1.19772e-11	-0.346593	0.025	0.17	2.5727e-07
SPTBN1	4.06777e-05	-0.347745	0.12	0.22	0.873757
DDX3Y	0.00958763	-0.348535	0.105	0.154	1
RHOH	5.48052e-06	-0.35007	0.268	0.403	0.117722
FNIP1	0.000290917	-0.350577	0.142	0.227	1
TRAM2	0.000191543	-0.351429	0.086	0.166	1
TNRC6B	0.000129593	-0.354488	0.274	0.387	1
SLAMF1	7.3689e-05	-0.355477	0.08	0.165	1
MAFF	2.9781e-12	-0.356383	0.006	0.145	6.39696e-08
SNX29	4.16712e-06	-0.356536	0.068	0.166	0.0895097
GAB1	2.02808e-09	-0.356923	0.052	0.189	4.35631e-05
TAGAP	2.36843e-08	-0.357411	0.145	0.3	0.000508739
IDS	5.61549e-07	-0.360048	0.16	0.3	0.0120621
ERAP2	2.17265e-06	-0.360299	0.114	0.23	0.0466685
LINC01480	0.00879521	-0.360362	0.151	0.207	1
CD83	4.63308e-07	-0.360938	0.015	0.101	0.00995185
EIF2AK4	1.51558e-07	-0.361357	0.182	0.333	0.00325546
RB1CC1	4.10945e-07	-0.36141	0.089	0.21	0.00882709
PPM1N	1.38867e-09	-0.361441	0.009	0.121	2.98287e-05
PECAM1	7.97478e-09	-0.362704	0.154	0.318	0.000171298
OTUD6B-AS1	4.10944e-05	-0.36287	0.166	0.275	0.882707
BACH1	1.10137e-13	-0.363042	0.034	0.207	2.36573e-09
KANSL1	6.22661e-05	-0.363247	0.129	0.224	1
CHD1	4.45704e-07	-0.363327	0.092	0.212	0.00957373
MKNK2	0.00952159	-0.364268	0.154	0.208	1
CWF19L2	1.53971e-07	-0.366727	0.086	0.213	0.0033073
GABARAPL1	1.28921e-11	-0.367987	0.028	0.177	2.76922e-07
TBCEL	1.05982e-08	-0.372593	0.022	0.131	0.000227649
VIM	7.64004e-05	-0.373408	0.788	0.845	1
ZNF395	9.86712e-08	-0.375239	0.028	0.129	0.00211946
YPEL5	2.61017e-08	-0.375826	0.458	0.58	0.000560665
AC092683.1	5.67465e-08	-0.377336	0.012	0.107	0.00121891
IGHGP	1.36593e-10	-0.379566	0.006	0.127	2.93403e-06
HIST1H2BC	8.91889e-13	-0.380116	0.031	0.193	1.91578e-08
SIAH2	0.0103207	-0.382678	0.191	0.253	1
IRF4	0.00124659	-0.38365	0.188	0.269	1
USP16	8.4109e-05	-0.384699	0.317	0.422	1
ERN1	0.000228393	-0.38527	0.283	0.391	1
PNP	1.24769e-07	-0.388156	0.058	0.173	0.00268004
PNN	2.41276e-06	-0.388353	0.265	0.404	0.0518261
MAP3K8	8.75267e-08	-0.390055	0.074	0.195	0.00188007
ANKRD36B	2.77059e-06	-0.391049	0.074	0.174	0.0595123
ARGLU1	0.000815099	-0.391108	0.458	0.553	1
ATF5	5.46341e-05	-0.391583	0.148	0.245	1
DUSP2	1.49676e-06	-0.393015	0.126	0.248	0.0321504
CEBPB	0.000256726	-0.39695	0.212	0.308	1
SMAP2	1.06755e-07	-0.397821	0.357	0.507	0.0022931
RASGRP3	1.22933e-07	-0.39837	0.243	0.409	0.0026406
TPM4	0.000192316	-0.399055	0.406	0.49	1
HIST2H2BE	9.56372e-12	-0.40094	0.04	0.197	2.05429e-07
DNAJB4	7.99936e-09	-0.400991	0.009	0.112	0.000171826
NAMPT	3.92632e-07	-0.401126	0.123	0.252	0.00843374
ARRDC3	7.4812e-07	-0.401271	0.102	0.222	0.0160696
UTRN	5.41208e-08	-0.402298	0.062	0.181	0.00116252
RALGPS2	8.51754e-09	-0.406125	0.129	0.279	0.000182957
SDR42E2	1.5946e-11	-0.406197	0.003	0.132	3.42519e-07
PLEKHG2	1.85397e-08	-0.407058	0.006	0.102	0.000398232
ERO1B	1.63233e-11	-0.4077	0.077	0.248	3.50625e-07
SCAPER	3.51752e-08	-0.407709	0.074	0.202	0.000755563
KMT2E-AS1	1.79932e-11	-0.41211	0.022	0.164	3.86494e-07
GLUL	1.82112e-07	-0.413515	0.071	0.188	0.00391177
MBNL2	2.55983e-10	-0.414017	0.095	0.255	5.49852e-06
LARP1B	1.33849e-07	-0.414361	0.212	0.368	0.00287507
DDIT3	5.2644e-10	-0.415725	0.102	0.267	1.13079e-05
ZNF281	9.45473e-09	-0.421992	0.052	0.179	0.000203088
UBALD2	0.0356437	-0.422137	0.462	0.505	1
RPS11	6.75565e-11	-0.425004	0.945	0.952	1.45111e-06
AC020916.1	3.25751e-10	-0.425095	0.018	0.145	6.99713e-06
FNBP4	1.31112e-09	-0.425478	0.117	0.276	2.81628e-05
RFC1	8.75693e-10	-0.425989	0.145	0.319	1.88099e-05
CENPC	1.85679e-09	-0.426458	0.08	0.227	3.98839e-05
HNRNPUL1	0.000138438	-0.427635	0.182	0.279	1
VMP1	0.0297701	-0.429618	0.234	0.279	1
MT-ND4	0.0011666	-0.429738	0.892	0.924	1
HIST1H2BN	7.7089e-08	-0.430469	0.043	0.155	0.00165587
TP53INP1	1.21296e-06	-0.43248	0.169	0.297	0.0260544
ZNF292	3.77102e-06	-0.435039	0.074	0.174	0.0810014
Z93930.2	4.50204e-08	-0.436246	0.08	0.21	0.000967037
RPL37	3.04358e-16	-0.43642	0.92	0.939	6.5376e-12
SON	3.64575e-06	-0.436939	0.578	0.693	0.0783106
DDX21	5.23054e-10	-0.437449	0.218	0.411	1.12352e-05
REX1BD	2.24075e-09	-0.439249	0.345	0.521	4.81313e-05
KLHL6	4.65207e-13	-0.439825	0.077	0.264	9.99266e-09
BAZ2B	4.57496e-10	-0.439953	0.04	0.176	9.82701e-06
EIF5B	0.00016415	-0.441024	0.502	0.594	1
SNHG8	8.80188e-06	-0.441947	0.385	0.498	0.189064
DPEP1	1.32435e-17	-0.44295	0.018	0.223	2.84471e-13
TUT4	6.71921e-09	-0.443533	0.132	0.286	0.000144329
BHLHE41	1.38929e-06	-0.444913	0.194	0.331	0.029842
SSR4	6.26591e-22	-0.446538	0.994	0.968	1.34592e-17
TCF25	0.00136941	-0.446917	0.523	0.605	1
EIF5	0.0138391	-0.446986	0.511	0.572	1
SIK1	1.20145e-10	-0.449345	0.046	0.191	2.58072e-06
DNAAF1	3.93749e-11	-0.449814	0.012	0.145	8.45772e-07
EZR	1.28972e-05	-0.449907	0.412	0.519	0.277032
ILF3-DT	4.09262e-07	-0.451871	0.102	0.226	0.00879095
SEC14L1	9.60072e-08	-0.456695	0.388	0.545	0.00206224
CHD4	8.73122e-08	-0.458254	0.098	0.226	0.00187547
CLINT1	1.15791e-08	-0.459263	0.314	0.479	0.00024872
CHD2	7.32248e-09	-0.461197	0.151	0.306	0.000157287
TOMM7	1.49317e-13	-0.463997	0.748	0.799	3.20732e-09
PTK2B	6.4801e-07	-0.464655	0.234	0.37	0.0139193
EIF2AK3	2.79774e-09	-0.467161	0.092	0.238	6.00955e-05
ANKRD11	5.73656e-05	-0.469303	0.249	0.359	1
IGLL1	1.78416e-15	-0.470191	0.006	0.18	3.83237e-11
BCLAF1	5.32087e-08	-0.470364	0.314	0.464	0.00114292
HNRNPH1	4.30465e-07	-0.471691	0.345	0.495	0.00924639
EIF4E	0.288861	-0.472956	0.351	0.315	1
N4BP2	8.27691e-10	-0.474315	0.068	0.211	1.77788e-05
NR4A2	3.14371e-11	-0.476359	0.055	0.212	6.7527e-07
AC025164.1	8.85203e-06	-0.477225	0.043	0.126	0.190142
FOXO3	3.7587e-11	-0.477972	0.111	0.287	8.0737e-07
PPP1R15B	3.14299e-14	-0.47859	0.043	0.225	6.75115e-10
UPF2	1.12542e-07	-0.47928	0.246	0.403	0.00241739
NXF1	2.72698e-06	-0.479421	0.111	0.22	0.0585754
SERTAD2	1.89041e-15	-0.479838	0.015	0.197	4.0606e-11
AC023157.3	5.65121e-06	-0.480183	0.031	0.111	0.121388
HSH2D	0.00528552	-0.481612	0.375	0.449	1
ZNF821	5.02658e-09	-0.483886	0.046	0.173	0.000107971
FKBP2	3.53572e-09	-0.484615	0.874	0.896	7.59473e-05
ZC3H12A	3.1813e-12	-0.484794	0.031	0.187	6.83344e-08
ZRANB2	0.000153779	-0.485416	0.298	0.395	1
PNPLA8	2.54057e-11	-0.485443	0.108	0.284	5.45713e-07
TEX14	2.2779e-12	-0.48745	0	0.135	4.89293e-08
CSRNP1	1.07051e-12	-0.491305	0.114	0.304	2.29946e-08
GOLGA8B	1.32598e-09	-0.496114	0.052	0.187	2.8482e-05
NR4A1	5.35518e-15	-0.498238	0.04	0.232	1.15029e-10
BRD2	6.43583e-08	-0.499466	0.289	0.445	0.00138242
PNISR	8.04846e-05	-0.501804	0.529	0.637	1
OGT	5.40712e-06	-0.502217	0.169	0.282	0.116145
HIST2H2AC	2.17549e-19	-0.503282	0.018	0.243	4.67295e-15
SGK1	3.57235e-07	-0.50565	0.077	0.191	0.00767342
MAP1LC3B	1.59837e-07	-0.506072	0.422	0.557	0.0034333
DDX17	2.1115e-10	-0.507488	0.246	0.443	4.5355e-06
IL6ST	2.29918e-17	-0.508365	0.043	0.259	4.93863e-13
FBXW7	2.90216e-09	-0.509114	0.298	0.472	6.23383e-05
DNAJA1	1.04515e-08	-0.512121	0.274	0.438	0.000224497
FNDC3A	6.35856e-16	-0.513928	0.123	0.36	1.36582e-11
WSB1	1.70415e-05	-0.514526	0.218	0.328	0.36605
SRSF11	0.000170483	-0.514859	0.323	0.416	1
YTHDC1	1.22229e-11	-0.51622	0.194	0.393	2.62548e-07
RAB30	3.23484e-12	-0.516806	0.166	0.366	6.94844e-08
RNMT	2.30774e-10	-0.51946	0.111	0.273	4.95704e-06
PRDM1	1.52317e-08	-0.521766	0.391	0.562	0.000327177
NUFIP2	4.23754e-13	-0.521874	0.037	0.204	9.10223e-09
CD55	5.86775e-09	-0.522616	0.283	0.451	0.000126039
ADGRE5	5.08564e-08	-0.524129	0.142	0.283	0.00109239
HNRNPA2B1	1.07631e-05	-0.525967	0.655	0.758	0.231191
FAM214A	1.10833e-12	-0.527321	0.083	0.264	2.38069e-08
SESN1	2.48147e-14	-0.527411	0.012	0.178	5.33021e-10
AC096733.2	4.64502e-10	-0.528995	0.043	0.178	9.9775e-06
MT1X	0.675653	-0.53051	0.138	0.146	1
AFF4	2.45861e-13	-0.530951	0.074	0.259	5.2811e-09
ANKRD36	1.86677e-11	-0.53125	0.055	0.213	4.00983e-07
ZFC3H1	4.25558e-12	-0.532168	0.071	0.243	9.14098e-08
RNF19A	1.47715e-14	-0.538371	0.068	0.265	3.17293e-10
AC044849.1	9.97961e-17	-0.544339	0.089	0.321	2.14362e-12
AC243960.1	5.452e-10	-0.545234	0.086	0.238	1.17109e-05
PCF11	5.28058e-11	-0.546796	0.145	0.327	1.13427e-06
IQGAP1	1.12784e-11	-0.552032	0.188	0.383	2.4226e-07
TAF1D	1.94354e-12	-0.553165	0.175	0.379	4.17473e-08
EIF4A3	0.00676678	-0.5543	0.2	0.256	1
TLE1	2.42506e-09	-0.554628	0.151	0.308	5.20903e-05
SPAG4	4.80569e-19	-0.555315	0.175	0.446	1.03226e-14
AHI1	6.84319e-14	-0.557652	0.055	0.24	1.46992e-09
ZNF331	3.73828e-09	-0.5585	0.074	0.213	8.02982e-05
TMEM156	2.8245e-07	-0.566801	0.369	0.486	0.00606702
ADM	3.16665e-07	-0.567219	0.037	0.135	0.00680197
VPREB3	2.51784e-12	-0.567743	0.108	0.292	5.40833e-08
RPL38	3.13557e-21	-0.568155	0.892	0.904	6.73521e-17
VPS37B	1.99042e-12	-0.568887	0.142	0.34	4.27543e-08
CSKMT	2.0686e-09	-0.569053	0.028	0.149	4.44334e-05
RSRP1	0.000477258	-0.572017	0.295	0.371	1
RPL37A	6.54994e-25	-0.572503	0.957	0.967	1.40693e-20
LPIN1	7.30554e-13	-0.575529	0.071	0.25	1.56923e-08
ATP2B1-AS1	1.43631e-11	-0.58256	0.089	0.263	3.0852e-07
IER3	1.61535e-12	-0.584273	0.006	0.148	3.46978e-08
FNDC3B	8.4525e-15	-0.590903	0.157	0.382	1.8156e-10
BCL2L11	8.27616e-18	-0.592439	0.083	0.317	1.77772e-13
AP002852.1	1.59004e-12	-0.5936	0.034	0.193	3.41541e-08
A1BG	1.74165e-23	-0.597344	0.157	0.465	3.74107e-19
RBM25	3.94117e-10	-0.597651	0.354	0.539	8.46563e-06
ZFP36L1	1.57628e-11	-0.599172	0.111	0.288	3.38585e-07
AL031777.3	1.26457e-14	-0.599397	0.034	0.215	2.7163e-10
CD69	0.0107718	-0.60003	0.169	0.226	1
INSR	1.19173e-14	-0.600517	0.049	0.238	2.55984e-10
ANKRD36C	5.22336e-15	-0.603234	0.04	0.231	1.12198e-10
GNAS	1.19565e-08	-0.616816	0.517	0.669	0.000256826
PABPC4	1.192e-11	-0.620321	0.483	0.656	2.56041e-07
AC091271.1	9.99697e-12	-0.625659	0.025	0.171	2.14735e-07
MIR29B2CHG	1.07455e-15	-0.626818	0.028	0.218	2.30813e-11
SBDS	1.04e-15	-0.631245	0.335	0.56	2.23392e-11
HIST1H2BD	3.17317e-21	-0.636909	0.034	0.282	6.81597e-17
ZBTB10	4.72709e-14	-0.641126	0.022	0.189	1.01538e-09
HIST1H1E	3.11831e-22	-0.642292	0.006	0.248	6.69812e-18
TUBB4B	7.94768e-17	-0.642367	0.185	0.434	1.70716e-12
HIST1H2AE	4.87294e-19	-0.643056	0.018	0.235	1.04671e-14
PER1	1.02797e-16	-0.645951	0.015	0.208	2.20808e-12
GOLGA4	5.30539e-13	-0.646544	0.182	0.389	1.1396e-08
RAB11FIP1	4.87596e-20	-0.647818	0.037	0.276	1.04736e-15
PRPF4B	1.34421e-15	-0.650637	0.151	0.382	2.88736e-11
AL118516.1	1.44651e-16	-0.655306	0.031	0.231	3.10711e-12
MT-ATP6	2.71005e-09	-0.65952	0.862	0.903	5.82118e-05
NKTR	3.02818e-10	-0.667313	0.169	0.334	6.50454e-06
PTPN1	1.85787e-15	-0.668094	0.24	0.471	3.9907e-11
NCOA7	3.02794e-15	-0.66845	0.031	0.22	6.50401e-11
AP001160.1	2.01997e-15	-0.673051	0.003	0.174	4.3389e-11
DNAJB1	1.45406e-07	-0.676138	0.117	0.254	0.00312333
HSP90AB1	1.59771e-09	-0.687418	0.64	0.738	3.43188e-05
HDLBP	8.43707e-13	-0.688654	0.403	0.597	1.81228e-08
TRA2A	8.09218e-16	-0.6906	0.24	0.485	1.7382e-11
FUS	1.58288e-11	-0.693108	0.308	0.494	3.40004e-07
AC104024.1	2.99759e-18	-0.696621	0.022	0.235	6.43883e-14
NFKBIZ	4.15972e-18	-0.703664	0.086	0.33	8.93508e-14
PRRC2C	1.25296e-12	-0.708901	0.317	0.527	2.69135e-08
CFLAR	9.00097e-14	-0.709539	0.535	0.699	1.93341e-09
IRF2BP2	2.22854e-19	-0.712067	0.105	0.359	4.7869e-15
AKAP13	1.82016e-12	-0.71462	0.178	0.372	3.90971e-08
CD44	0.0163853	-0.716352	0.4	0.449	1
AHNAK	4.46561e-10	-0.716756	0.243	0.419	9.59214e-06
IGLV3-1	4.05737e-17	-0.716775	0.031	0.238	8.71523e-13
OFD1	1.29047e-19	-0.717599	0.108	0.364	2.77193e-15
AMD1	1.22313e-10	-0.718653	0.166	0.335	2.62729e-06
FCRL5	6.83897e-19	-0.719019	0.394	0.636	1.46901e-14
KCNQ1OT1	2.64005e-13	-0.720011	0.058	0.235	5.67084e-09
HEXIM1	5.61795e-13	-0.722582	0.055	0.228	1.20673e-08
GABPB1-AS1	2.57124e-05	-0.724715	0.135	0.228	0.552301
MARCKS	5.41894e-28	-0.724832	0.117	0.451	1.16399e-23
RPS26	4.5017e-31	-0.730328	0.849	0.904	9.66965e-27
SDC1	2.59664e-27	-0.740305	0.185	0.529	5.57758e-23
YBX3	9.50697e-06	-0.743213	0.175	0.283	0.20421
GLS	1.22568e-10	-0.744582	0.203	0.363	2.63275e-06
DDX3X	5.23314e-17	-0.752367	0.166	0.409	1.12408e-12
GADD45A	2.37315e-07	-0.754168	0.191	0.317	0.00509752
SNHG9	5.77328e-16	-0.757274	0.231	0.46	1.2401e-11
DDX5	2.00206e-16	-0.761755	0.751	0.879	4.30042e-12
PMAIP1	6.5459e-09	-0.769883	0.175	0.322	0.000140606
PPP1R10	2.34441e-20	-0.771917	0.083	0.343	5.03579e-16
RGS2	4.66059e-11	-0.773849	0.209	0.4	1.0011e-06
COBLL1	2.2782e-23	-0.78358	0.197	0.492	4.89357e-19
ELL2	2.72318e-19	-0.794956	0.262	0.523	5.84939e-15
MT-ND3	3.0654e-18	-0.798646	0.834	0.888	6.58449e-14
AKAP9	1.26394e-14	-0.806346	0.372	0.585	2.71495e-10
CLK1	5.27377e-15	-0.808096	0.255	0.469	1.13281e-10
PNRC1	1.29189e-21	-0.810795	0.415	0.652	2.77498e-17
CPEB4	1.77882e-20	-0.813516	0.092	0.352	3.82091e-16
SRRM2	6.94369e-21	-0.816173	0.458	0.708	1.49151e-16
INTS6	3.82294e-16	-0.81818	0.086	0.296	8.21167e-12
DDIT4	5.84852e-18	-0.820477	0.175	0.42	1.25626e-13
RRBP1	5.98302e-15	-0.822508	0.406	0.609	1.28515e-10
RBM39	3.06393e-19	-0.823857	0.618	0.776	6.58132e-15
RASD1	3.80093e-18	-0.8275	0.012	0.217	8.1644e-14
TSPYL2	4.91286e-16	-0.829084	0.089	0.3	1.05528e-11
CDKN1A	7.51387e-25	-0.831365	0.12	0.424	1.61398e-20
LINC00309	1.05581e-16	-0.833966	0.003	0.187	2.26788e-12
CARMIL1	4.87982e-24	-0.848937	0.074	0.363	1.04819e-19
PDE4B	2.21991e-18	-0.861923	0.194	0.444	4.76837e-14
YME1L1	3.28488e-19	-0.876248	0.123	0.377	7.05592e-15
ABCB9	2.77855e-13	-0.881923	0.218	0.422	5.96833e-09
CITED2	4.8881e-16	-0.898568	0.505	0.667	1.04996e-11
IGKV3-20	5.01628e-10	-0.90219	0.006	0.12	1.0775e-05
ATF4	1.2444e-38	-0.906957	0.603	0.826	2.67297e-34
FNBP1	8.97751e-10	-0.910018	0.209	0.384	1.92837e-05
MIDN	1.16685e-20	-0.917885	0.052	0.298	2.5064e-16
AREG	3.25563e-17	-0.920646	0.068	0.29	6.9931e-13
AL360012.1	2.54159e-27	-0.929047	0	0.284	5.45934e-23
CREB3L2	2.59677e-30	-0.930664	0.249	0.58	5.57786e-26
H3F3B	2.02475e-10	-0.936115	0.868	0.932	4.34917e-06
PELI1	3.61577e-30	-0.958243	0.098	0.44	7.76668e-26
ARID5B	5.61212e-28	-0.964919	0.265	0.57	1.20548e-23
JSRP1	1.18588e-18	-0.9671	0.225	0.475	2.54728e-14
DNTT	6.7078e-46	-0.967867	0.018	0.455	1.44084e-41
TPT1	3.7676e-52	-0.978362	0.951	0.964	8.09281e-48
IGHV3-23	5.26173e-09	-0.985034	0.009	0.114	0.000113022
ZFAND5	1.79924e-19	-1.00172	0.157	0.41	3.86477e-15
SLC38A2	9.30705e-24	-1.01152	0.188	0.476	1.99915e-19
GOLGB1	4.77895e-22	-1.01877	0.2	0.488	1.02652e-17
FBXL22	1.21173e-16	-1.01991	0.006	0.191	2.60279e-12
AL139099.1	6.70776e-14	-1.022	0	0.152	1.44083e-09
TLE4	1.04882e-12	-1.03769	0.172	0.36	2.25286e-08
AL121944.1	6.03043e-24	-1.04132	0.055	0.331	1.29534e-19
TRA2B	2.9984e-20	-1.05051	0.532	0.719	6.44056e-16
CCL3	1.89592e-05	-1.07468	0.086	0.179	0.407243
AL627171.1	3.40508e-24	-1.08349	0.028	0.297	7.31412e-20
BTG1	9.96181e-19	-1.08637	0.729	0.843	2.1398e-14
MT-ND1	2.98599e-29	-1.13013	0.852	0.911	6.41391e-25
RRAD	1.07506e-17	-1.13139	0.009	0.207	2.30922e-13
IGHG3	1.44515e-28	-1.15939	0.44	0.81	3.10419e-24
HIST1H4C	8.78815e-14	-1.17289	0.434	0.626	1.88769e-09
HSPH1	2.74431e-20	-1.17299	0.055	0.299	5.89478e-16
DDX24	4.42962e-29	-1.17357	0.338	0.652	9.51481e-25
HIST1H1C	1.65203e-16	-1.17398	0.237	0.467	3.54856e-12
JMJD1C	1.59231e-34	-1.17865	0.089	0.459	3.42029e-30
IER5	2.03961e-28	-1.19059	0.068	0.382	4.38108e-24
HES1	1.03088e-10	-1.19507	0.04	0.179	2.21434e-06
ID2	1.63253e-16	-1.21491	0.105	0.327	3.50668e-12
RHOB	6.10009e-36	-1.24895	0.172	0.545	1.3103e-31
TSC22D3	7.22222e-60	-1.28486	0.483	0.861	1.55133e-55
TNFAIP3	8.18192e-39	-1.28856	0.058	0.451	1.75748e-34
LMNA	7.54786e-38	-1.32095	0.178	0.565	1.62128e-33
EGR1	3.35423e-37	-1.32173	0.028	0.399	7.20488e-33
AC245014.3	6.34117e-36	-1.32569	0.04	0.407	1.36208e-31
IGKV4-1	6.41072e-09	-1.32894	0.037	0.157	0.000137702
SOX4	3.3381e-13	-1.33241	0.034	0.199	7.17023e-09
MIR4435-2HG	1.72101e-11	-1.34602	0.148	0.32	3.69674e-07
C12orf57	1.0262e-24	-1.34607	0.437	0.691	2.20427e-20
KLF2	2.69991e-35	-1.35043	0.631	0.832	5.79942e-31
ATF3	6.4266e-44	-1.35882	0.028	0.451	1.38043e-39
IGHA2	0.107269	-1.3666	0.283	0.382	1
WDR74	1.136e-31	-1.36811	0.138	0.479	2.44013e-27
TRIB1	3.26344e-40	-1.36971	0.289	0.66	7.00987e-36
MT-ND5	1.25736e-27	-1.37068	0.671	0.845	2.7008e-23
HIST1H1D	3.98871e-38	-1.38681	0.022	0.4	8.56774e-34
MT-ND4L	1.30975e-47	-1.39246	0.123	0.57	2.81335e-43
UBC	1.17067e-68	-1.42805	0.834	0.955	2.51461e-64
ZFP36L2	1.18188e-25	-1.42891	0.458	0.69	2.53868e-21
MT2A	0.299412	-1.44769	0.24	0.207	1
MCL1	2.50567e-47	-1.45371	0.431	0.771	5.38218e-43
OTUD1	3.43887e-41	-1.48042	0.111	0.514	7.3867e-37
JUNB	5.14205e-44	-1.48171	0.382	0.749	1.10451e-39
BIRC3	6.14312e-41	-1.48574	0.123	0.536	1.31954e-36
IER2	2.00567e-39	-1.52715	0.372	0.688	4.30818e-35
DUSP1	3.62289e-63	-1.55617	0.311	0.805	7.78198e-59
MT-ND2	3.04561e-54	-1.56149	0.871	0.936	6.54198e-50
SRSF7	4.63739e-27	-1.6229	0.462	0.693	9.96112e-23
PTCH2	8.14914e-44	-1.641	0.012	0.43	1.75044e-39
PPP1R15A	7.7064e-70	-1.65054	0.249	0.754	1.65533e-65
H1FX	6.608e-40	-1.66081	0.538	0.817	1.4194e-35
XIST	2.51676e-47	-1.67608	0	0.439	5.406e-43
CXCR4	5.07659e-71	-1.68687	0.375	0.838	1.09045e-66
RGS1	5.80707e-28	-1.74485	0.175	0.482	1.24736e-23
ANKRD28	5.9129e-74	-1.76138	0.218	0.782	1.27009e-69
SAT1	2.5628e-28	-1.79157	0.526	0.752	5.50491e-24
IFRD1	8.37504e-51	-1.79574	0.083	0.546	1.79896e-46
JUND	8.75217e-67	-1.79601	0.409	0.84	1.87997e-62
CCNL1	1.78183e-81	-2.0244	0.385	0.858	3.82737e-77
HIST1H2BG	2.58122e-63	-2.03246	0.034	0.573	5.54446e-59
HSPA1A	1.39983e-16	-2.06145	0.037	0.236	3.00683e-12
ZFP36	1.57773e-77	-2.09072	0.252	0.772	3.38897e-73
TXNIP	5.58843e-70	-2.11068	0.514	0.853	1.20039e-65
TMEM107	9.78071e-72	-2.1436	0.089	0.667	2.1009e-67
HSP90AA1	2.60777e-27	-2.1533	0.68	0.823	5.60148e-23
HSPA1B	2.82818e-33	-2.18548	0.003	0.338	6.07493e-29
HSPB1	4.20377e-45	-2.26727	0.157	0.59	9.0297e-41
GADD45B	2.05428e-66	-2.29525	0.111	0.644	4.4126e-62
KLF6	2.7638e-97	-2.30765	0.357	0.89	5.93665e-93
AL355075.4	4.86872e-41	-2.33083	0.006	0.401	1.0458e-36
AC007952.4	1.40769e-75	-2.36575	0.065	0.664	3.02372e-71
NEAT1	3.23915e-70	-2.38096	0.532	0.894	6.95769e-66
IGHG1	4.47111e-77	-2.39278	0.391	0.918	9.60395e-73
Z93241.1	1.50168e-77	-2.53042	0.012	0.628	3.2256e-73
IGHG4	1.15598e-52	-2.63761	0.363	0.864	2.48304e-48
FOS	4.7594e-81	-2.66059	0.163	0.755	1.02232e-76
MALAT1	1.18881e-91	-2.67699	0.908	0.983	2.55357e-87
FOSB	1.39133e-106	-2.69429	0.108	0.821	2.98858e-102
JUN	9.88199e-125	-3.09709	0.449	0.943	2.12265e-120
IGLL5	1.75729e-15	-3.11523	0.083	0.302	3.77467e-11
NFKBIA	1.28638e-123	-3.39958	0.317	0.911	2.76315e-119
AC103591.3	4.37768e-97	-3.45148	0.077	0.748	9.40326e-93
CYTOR	4.81077e-75	-3.65773	0.502	0.844	1.03335e-70
IGHG2	1.58695e-67	-4.96973	0.138	0.714	3.40877e-63

## Sheet: gene list
Significant genes downregulated in IgM MGUS and upregulated in WM
IGLL5
IGHG2
IGKV4-1
IGHG1
IGHA2
RGS1
CXCR4
PMAIP1
IGLV3-1
IGHG4
NFKBIA
CCL3
GADD45B
IGHG3
DUSP1
JUN
TPT1
