# Supplementary material for: Single-cell transcriptome analysis reveals stem cell-like subsets in the progression of Waldenström’s macroglobulinemia
Source: Exp Hematol Oncol. 2023 Feb 17;12:18. doi: 10.1186/s40164-023-00382-6 (PMC9936698; doi:10.1186/s40164-023-00382-6)
Supplement: Supplementary file 5 — Additional file 5: Table S3. Percentage of CD3+CD19+ cells in 8 WM samples. [file 40164_2023_382_MOESM5_ESM.xls]

## Sheet: Sheet1
Table S3. Percentage of CD3+CD19+ cells in 8 WM samples
No.	CD19+ of Total BMNC	Malignant cells percentage*	CD3+CD19+ of Total BMNC
1	0.345	0.321	0.001
2	0.029	0.0259	0.0006
3	0.0264	0.0188	0.0005
4	0.569	0.5586	0.0055
5	0.0072	0.0055	0.001
6	0.0962	0.0927	0.0024
7	0.0309	0.0358	0.0006
8	0.0666	0.0686	0.0007
BMNC: bone marrow nuclear cells.
*Malignant cells were identified by flow cytometry including monoclonal B cells and monoclonal plasma cells.
