# Supplementary material for: Single-cell transcriptome analysis reveals stem cell-like subsets in the progression of Waldenström’s macroglobulinemia
Source: Exp Hematol Oncol. 2023 Feb 17;12:18. doi: 10.1186/s40164-023-00382-6 (PMC9936698; doi:10.1186/s40164-023-00382-6)
Supplement: Supplementary file 6 — Additional file 6. Differentially expressed genes of CD3+CD19+ cells between WM and IgM MGUS patients. [file 40164_2023_382_MOESM6_ESM.xlsx]

## Sheet: WM_IgM
	p_val	avg_log2FC	pct.1	pct.2	p_val_adj
IGKC	1.66375e-149	3.50653	1	0.432	3.57374e-145
JCHAIN	3.73242e-51	2.39124	0.716	0.31	8.01723e-47
AREG	1.41642e-100	2.37067	0.508	0.056	3.04247e-96
RGS1	1.27109e-95	2.02786	0.623	0.112	2.7303e-91
RGS2	1.78058e-75	1.95193	0.591	0.137	3.82468e-71
IGHM	1.67713e-83	1.94889	0.99	0.795	3.60248e-79
TSC22D3	6.97241e-99	1.76191	0.984	0.594	1.49767e-94
JUNB	1.74383e-78	1.68831	0.955	0.586	3.74576e-74
DUSP1	6.56464e-84	1.64875	0.856	0.291	1.41008e-79
XBP1	1.26708e-68	1.62086	0.69	0.219	2.7217e-64
CXCR4	8.723e-106	1.59242	0.997	0.691	1.8737e-101
JUN	7.18595e-34	1.48027	0.55	0.222	1.54354e-29
IGHD	1.34612e-76	1.30426	0.706	0.181	2.89147e-72
HLA-B	3.02151e-100	1.29131	1	0.903	6.4902e-96
CD69	8.07286e-56	1.2887	0.805	0.357	1.73405e-51
ZFP36	7.45726e-52	1.26235	0.655	0.227	1.60182e-47
ITM2C	1.1275e-57	1.24618	0.591	0.162	2.42186e-53
HERPUD1	4.73592e-40	1.16781	0.757	0.37	1.01728e-35
GPR183	7.36062e-38	1.10874	0.719	0.35	1.58106e-33
DDIT4	3.53328e-32	1.0765	0.518	0.201	7.58949e-28
CD8B	4.19269e-42	1.06245	0.342	0.068	9.00589e-38
DUSP2	2.30114e-28	1.06086	0.578	0.258	4.94284e-24
GZMK	4.03666e-18	1.04721	0.307	0.115	8.67074e-14
BTG2	9.35718e-32	1.04123	0.636	0.298	2.00992e-27
PMAIP1	3.81214e-28	1.01437	0.594	0.273	8.18847e-24
PTGDS	1.4625e-14	0.968192	0.109	0.019	3.14146e-10
CCL4	2.19794e-11	0.956819	0.53	0.32	4.72117e-07
PTPN6	3.00522e-37	0.952145	0.62	0.252	6.45521e-33
HSPA5	3.72896e-38	0.950147	0.559	0.195	8.00981e-34
UBC	3.81817e-54	0.912174	0.987	0.733	8.20144e-50
CD8A	1.41385e-36	0.906371	0.313	0.065	3.03694e-32
DUSP22	2.03507e-29	0.896587	0.326	0.088	4.37134e-25
HLA-DRB1	1.86849e-40	0.884574	0.955	0.874	4.01352e-36
FAM30A	2.54429e-36	0.87704	0.396	0.106	5.46514e-32
PRF1	3.89598e-15	0.851713	0.581	0.346	8.36856e-11
SPON2	1.58778e-11	0.84524	0.304	0.145	3.41055e-07
MZB1	7.33684e-19	0.816479	0.281	0.095	1.57595e-14
CD79B	4.53869e-31	0.81387	0.907	0.69	9.74911e-27
HLA-F	3.49984e-34	0.80546	0.696	0.311	7.51765e-30
CD9	2.10457e-24	0.804787	0.236	0.055	4.52062e-20
EEF1G	3.34664e-33	0.785537	0.556	0.209	7.18859e-29
DDX5	4.26826e-44	0.770933	0.987	0.786	9.16822e-40
ZFP36L2	7.72385e-27	0.769531	0.93	0.696	1.65908e-22
TENT5C	5.6553e-29	0.740906	0.307	0.078	1.21476e-24
BTG1	2.94136e-49	0.734815	0.997	0.957	6.31804e-45
LAPTM5	3.28397e-34	0.734337	0.955	0.664	7.05397e-30
PSMB10	1.78092e-31	0.7248	0.454	0.155	3.82542e-27
CCL5	7.37599e-13	0.705275	0.757	0.588	1.58436e-08
IGHG1	3.59631e-27	0.700853	0.486	0.182	7.72488e-23
FBP1	4.42549e-36	0.700172	0.173	0.014	9.50594e-32
CD3E	3.20781e-18	0.697316	0.613	0.369	6.89038e-14
IL2RG	7.51886e-25	0.695179	0.824	0.507	1.61505e-20
RPL17	1.29878e-39	0.679581	0.99	0.836	2.78978e-35
CNOT6L	2.31587e-25	0.67592	0.364	0.117	4.97449e-21
GZMA	7.44649e-16	0.669866	0.719	0.468	1.59951e-11
PKM	8.92914e-23	0.669295	0.661	0.334	1.91798e-18
CD83	1.58395e-23	0.668466	0.294	0.086	3.40232e-19
ITM2B	9.80903e-27	0.661249	0.923	0.69	2.10698e-22
DNAJB9	2.74908e-24	0.652752	0.329	0.104	5.90503e-20
GNLY	0.00963027	0.652679	0.537	0.499	1
H3F3B	1.17793e-33	0.649309	0.987	0.913	2.53019e-29
GABARAP	3.7843e-22	0.643357	0.556	0.26	8.12867e-18
LBR	4.81084e-24	0.638942	0.444	0.17	1.03337e-19
P2RX5	6.03683e-21	0.638385	0.377	0.143	1.29671e-16
ALDOA	1.16643e-32	0.626795	0.236	0.039	2.50549e-28
C6orf48	1.97861e-22	0.623711	0.591	0.273	4.25005e-18
SERPINB9	1.16306e-22	0.622521	0.272	0.076	2.49825e-18
TNFAIP3	7.54175e-22	0.621691	0.313	0.1	1.61997e-17
ARHGDIA	6.32074e-26	0.620964	0.575	0.244	1.35769e-21
TAP1	1.00434e-18	0.617515	0.492	0.238	2.15731e-14
YPEL5	3.08506e-21	0.615474	0.562	0.265	6.6267e-17
IER2	1.12778e-15	0.615142	0.588	0.322	2.42247e-11
SPCS2	2.87724e-20	0.613483	0.757	0.462	6.18032e-16
TMED2	2.38362e-20	0.606344	0.601	0.302	5.12002e-16
PLD4	1.86609e-08	0.606219	0.198	0.091	0.000400835
ANXA1	5.86573e-12	0.600516	0.601	0.36	1.25996e-07
PDE4B	3.17988e-21	0.598537	0.351	0.124	6.83038e-17
MIF	1.41852e-23	0.595793	0.585	0.258	3.04698e-19
DUSP5	6.85974e-21	0.58916	0.182	0.038	1.47347e-16
IFITM1	4.81615e-14	0.58647	0.406	0.199	1.03451e-09
CCL3	4.30361e-08	0.581717	0.141	0.054	0.000924415
PDIA6	1.18545e-20	0.573943	0.498	0.219	2.54634e-16
KLRC1	6.42478e-18	0.571131	0.102	0.012	1.38004e-13
ARF1	1.60007e-19	0.568282	0.655	0.347	3.43695e-15
SSR4	3.23696e-12	0.565977	0.792	0.562	6.95298e-08
CD2	1.39113e-13	0.561753	0.604	0.367	2.98816e-09
F8A1	5.33107e-21	0.561218	0.335	0.114	1.14511e-16
EIF4G2	8.21896e-19	0.556887	0.623	0.326	1.76543e-14
IGHG4	2.56094e-31	0.554552	0.348	0.088	5.5009e-27
GADD45B	5.66066e-14	0.552677	0.288	0.117	1.21591e-09
PDIA3	1.78642e-18	0.552573	0.597	0.309	3.83724e-14
FKBP8	2.47521e-20	0.548507	0.559	0.271	5.31676e-16
IGKV1-8	1.46368e-48	0.54743	0.15	0	3.14399e-44
PIM1	5.06664e-16	0.544764	0.444	0.209	1.08831e-11
RHOH	6.64511e-16	0.542957	0.553	0.296	1.42737e-11
SRGN	4.45818e-16	0.539749	0.831	0.578	9.57616e-12
SOCS3	3.54269e-12	0.538871	0.259	0.109	7.6097e-08
B2M	2.59588e-75	0.538338	1	1	5.57596e-71
CLEC2B	7.12972e-17	0.534583	0.457	0.212	1.53146e-12
CCND3	2.62928e-16	0.534514	0.623	0.344	5.6477e-12
ANXA6	1.3338e-16	0.533953	0.601	0.329	2.86501e-12
NR4A2	9.56759e-21	0.532931	0.297	0.094	2.05512e-16
SELENOM	3.18256e-16	0.532758	0.364	0.155	6.83614e-12
RBMX	1.49911e-18	0.532694	0.591	0.3	3.22008e-14
CD79A	5.39008e-15	0.532256	0.898	0.727	1.15779e-10
EVI2B	1.53731e-18	0.526338	0.735	0.412	3.30214e-14
DCK	1.61639e-15	0.524998	0.415	0.191	3.47201e-11
RGS16	6.25043e-28	0.523537	0.176	0.024	1.34259e-23
DIO3OS	2.2034e-38	0.522573	0.118	0	4.73291e-34
RPN2	7.34503e-15	0.520755	0.406	0.194	1.57771e-10
PCBP2	4.72408e-16	0.520517	0.712	0.447	1.01473e-11
SAMD3	4.6383e-20	0.520335	0.307	0.101	9.96307e-16
CD74	9.46353e-29	0.519357	1	1	2.03277e-24
TUBA4A	8.073e-16	0.515707	0.502	0.251	1.73408e-11
EWSR1	2.73218e-19	0.514952	0.431	0.178	5.86872e-15
KLF2	3.12839e-14	0.514863	0.895	0.673	6.71978e-10
SELENOK	6.28097e-15	0.514689	0.588	0.319	1.34915e-10
HPCAL1	5.36872e-17	0.513856	0.335	0.132	1.1532e-12
SAR1A	1.27887e-17	0.512069	0.351	0.137	2.74702e-13
CLECL1	3.65546e-15	0.511659	0.518	0.265	7.85192e-11
HNRNPM	2.06971e-15	0.511466	0.639	0.36	4.44573e-11
STAT1	5.29824e-15	0.510259	0.412	0.191	1.13806e-10
HLA-DOB	5.67294e-15	0.508528	0.355	0.152	1.21855e-10
PFN1	3.90823e-26	0.507651	1	0.963	8.39487e-22
SKIL	5.70594e-22	0.500987	0.259	0.07	1.22564e-17
MCL1	4.47618e-14	0.496085	0.415	0.204	9.61484e-10
PPP1R15A	2.90274e-13	0.493511	0.38	0.183	6.23509e-09
CST7	2.78271e-11	0.493425	0.681	0.446	5.97727e-07
CCL3L1	4.80508e-27	0.492423	0.131	0.011	1.03213e-22
TSPYL1	1.05634e-14	0.488627	0.371	0.166	2.26901e-10
USP11	5.00789e-19	0.48858	0.252	0.076	1.0757e-14
ACTB	1.73768e-23	0.48832	1	0.999	3.73254e-19
EIF4A2	2.6701e-13	0.487821	0.815	0.619	5.73538e-09
HNRNPH2	5.06061e-13	0.485881	0.339	0.155	1.08702e-08
CDKN2C	2.91518e-31	0.485255	0.176	0.019	6.26181e-27
MAT2B	3.27239e-15	0.483842	0.428	0.2	7.02909e-11
NUCB1	5.49784e-16	0.480012	0.307	0.119	1.18094e-11
CSDE1	1.44694e-13	0.47964	0.604	0.338	3.10802e-09
HNRNPK	3.77997e-14	0.477504	0.847	0.609	8.11937e-10
MYOM2	0.00283916	0.477138	0.224	0.156	1
HSP90B1	6.19754e-13	0.476928	0.604	0.367	1.33123e-08
LCP1	2.24772e-14	0.473422	0.553	0.306	4.82811e-10
XRCC6	1.49114e-14	0.473112	0.585	0.317	3.20297e-10
CIRBP	5.42092e-17	0.467656	0.946	0.767	1.16441e-12
KRTCAP2	3.31088e-16	0.466782	0.508	0.242	7.11178e-12
EIF4H	4.95893e-11	0.466314	0.422	0.228	1.06518e-06
TAGAP	3.0972e-11	0.46528	0.412	0.217	6.65278e-07
RBM38	6.58715e-16	0.464385	0.364	0.153	1.41492e-11
IFT57	1.5832e-15	0.463811	0.403	0.182	3.40072e-11
STK17B	4.22503e-14	0.463555	0.534	0.288	9.07536e-10
PABPC1	1.48715e-19	0.462155	0.971	0.822	3.19441e-15
CLIC3	9.65542e-07	0.461546	0.281	0.159	0.0207398
CLEC2D	1.40682e-12	0.461228	0.658	0.389	3.02186e-08
HLA-E	1.90437e-21	0.460227	0.997	0.9	4.09059e-17
RAB11B	5.24765e-17	0.460083	0.383	0.158	1.1272e-12
C7orf50	2.27157e-16	0.457121	0.348	0.14	4.87933e-12
ISG20	1.73608e-12	0.456978	0.808	0.596	3.72909e-08
FCRL2	6.31398e-10	0.455817	0.281	0.137	1.35624e-05
CASP1	2.70154e-13	0.454436	0.361	0.168	5.80291e-09
ID2	1.02869e-08	0.454175	0.556	0.373	0.000220964
JUND	6.03426e-11	0.453644	0.604	0.376	1.29616e-06
PDIA4	1.13725e-15	0.452228	0.284	0.104	2.44282e-11
FGR	1.94822e-11	0.451832	0.246	0.103	4.18478e-07
H1FX	2.12142e-07	0.450924	0.565	0.382	0.00455682
CD200	1.01039e-26	0.449333	0.16	0.019	2.17031e-22
CMPK1	2.13963e-14	0.448863	0.652	0.374	4.59592e-10
CDC25B	6.9249e-10	0.447553	0.281	0.132	1.48747e-05
SSU72	4.2428e-12	0.446454	0.495	0.271	9.11354e-08
PRKAR1A	7.71171e-14	0.445708	0.444	0.219	1.65647e-09
ARRDC3	6.10098e-15	0.445282	0.217	0.07	1.31049e-10
MED4	6.2999e-11	0.444039	0.406	0.218	1.35322e-06
GDI1	2.94035e-17	0.443802	0.217	0.063	6.31587e-13
CYBA	1.63923e-19	0.443606	0.994	0.912	3.52106e-15
FERMT3	3.73773e-14	0.443187	0.371	0.167	8.02865e-10
LAPTM4A	1.06497e-14	0.442994	0.55	0.29	2.28756e-10
PRPS1	7.38169e-16	0.440423	0.284	0.105	1.58559e-11
CD72	1.79382e-14	0.43924	0.252	0.092	3.85313e-10
UBQLN2	5.82169e-15	0.436857	0.249	0.088	1.2505e-10
G6PD	1.29421e-15	0.436765	0.246	0.082	2.77996e-11
DAZAP2	1.50494e-10	0.435084	0.677	0.444	3.2326e-06
TRAM1	7.64498e-13	0.434651	0.54	0.297	1.64214e-08
TMEM59	1.21063e-12	0.434461	0.728	0.465	2.60044e-08
CD1C	9.82627e-10	0.434335	0.208	0.086	2.11068e-05
SOCS1	2.97808e-15	0.433985	0.195	0.058	6.39692e-11
TAPBP	1.0611e-12	0.43377	0.62	0.374	2.27925e-08
MANF	7.60726e-14	0.432074	0.329	0.141	1.63404e-09
FKBP11	4.98009e-12	0.429417	0.358	0.172	1.06972e-07
GZMH	1.60778e-05	0.428934	0.534	0.424	0.345352
CARMIL1	7.81164e-28	0.428214	0.15	0.015	1.67794e-23
CD164	4.53974e-12	0.427899	0.575	0.331	9.75137e-08
P4HB	1.92235e-12	0.427427	0.466	0.252	4.12921e-08
HNRNPA3	2.22984e-11	0.42582	0.62	0.386	4.78969e-07
LINC00623	6.34605e-12	0.425211	0.348	0.168	1.36313e-07
TMX1	6.41441e-13	0.424515	0.31	0.134	1.37782e-08
IL32	9.66521e-10	0.424411	0.888	0.858	2.07609e-05
MOB1A	1.69773e-11	0.42386	0.444	0.235	3.64672e-07
WDR1	5.74234e-12	0.423441	0.447	0.232	1.23345e-07
SF3B1	7.24179e-13	0.422835	0.441	0.22	1.55554e-08
ITGB2	5.33131e-12	0.422127	0.738	0.499	1.14516e-07
MAGED2	5.59221e-13	0.420948	0.275	0.111	1.20121e-08
LENG8	5.55854e-15	0.420474	0.236	0.08	1.19397e-10
FCGR2B	2.25149e-12	0.419002	0.313	0.137	4.8362e-08
TGFB1	4.99943e-12	0.41874	0.371	0.181	1.07388e-07
PTGER4	1.68811e-13	0.417296	0.214	0.073	3.62605e-09
IDH3G	6.74503e-11	0.416129	0.31	0.147	1.44883e-06
PSMB8	2.53577e-10	0.415483	0.658	0.437	5.44684e-06
SASH3	1.74654e-13	0.414611	0.304	0.127	3.75158e-09
ERP44	1.196e-10	0.411341	0.316	0.153	2.56902e-06
SYNE2	8.8082e-12	0.411002	0.393	0.195	1.892e-07
PAGR1	4.38918e-20	0.410696	0.169	0.033	9.42796e-16
CLK1	3.5388e-10	0.410007	0.332	0.168	7.60134e-06
CTSC	1.27218e-11	0.409514	0.45	0.24	2.73265e-07
SIPA1	7.87477e-12	0.409169	0.335	0.159	1.6915e-07
M6PR	2.16249e-11	0.408741	0.39	0.2	4.64502e-07
PPM1K	1.22039e-11	0.408051	0.447	0.235	2.6214e-07
RAB5IF	5.61051e-10	0.40789	0.383	0.202	1.20514e-05
HSD17B11	5.04777e-12	0.40737	0.457	0.239	1.08426e-07
EEF2	7.96407e-18	0.407296	0.987	0.888	1.71068e-13
CAPZA2	7.17139e-12	0.406854	0.409	0.208	1.54041e-07
SAMSN1	6.8852e-12	0.406501	0.256	0.106	1.47894e-07
ATP2A3	4.24068e-12	0.405828	0.201	0.071	9.10898e-08
TRBC2	0.000275146	0.404573	0.677	0.578	1
SH3BP1	1.16226e-13	0.404324	0.31	0.131	2.49653e-09
CEBPB	7.36914e-11	0.403598	0.371	0.187	1.58289e-06
SBDS	2.79569e-11	0.402962	0.374	0.188	6.00514e-07
CHST12	2.58125e-11	0.402058	0.425	0.224	5.54452e-07
NINJ1	2.94486e-16	0.401958	0.179	0.046	6.32557e-12
POU2AF1	2.13634e-11	0.401185	0.313	0.145	4.58886e-07
STOM	1.5665e-15	0.400503	0.268	0.095	3.36485e-11
ADGRE5	2.71083e-11	0.399773	0.291	0.129	5.82286e-07
PPDPF	3.17022e-10	0.399727	0.754	0.535	6.80963e-06
ARHGAP4	1.49223e-12	0.399666	0.316	0.14	3.20531e-08
SRSF7	6.36679e-12	0.399527	0.658	0.41	1.36759e-07
AOAH	1.23907e-15	0.399301	0.16	0.039	2.66152e-11
TM9SF2	3.67831e-12	0.398623	0.284	0.121	7.901e-08
C16orf87	8.95439e-13	0.398229	0.233	0.086	1.9234e-08
IDS	3.26688e-10	0.398108	0.374	0.197	7.01726e-06
APMAP	4.52467e-09	0.397931	0.358	0.191	9.71899e-05
IL10RA	6.61642e-12	0.397812	0.479	0.253	1.42121e-07
PRKCSH	8.08254e-11	0.397752	0.214	0.086	1.73613e-06
CANX	9.23614e-12	0.397607	0.284	0.123	1.98392e-07
PIP4K2A	1.61842e-10	0.397533	0.425	0.229	3.47637e-06
DNM2	4.66982e-15	0.39537	0.211	0.065	1.00308e-10
HMGN2	7.68012e-11	0.39441	0.773	0.559	1.64969e-06
CLIC1	8.00805e-12	0.393688	0.907	0.666	1.72013e-07
ACADVL	1.14238e-12	0.393267	0.288	0.121	2.45382e-08
CITED2	1.80133e-09	0.393146	0.265	0.127	3.86925e-05
APOBEC3G	1.07734e-10	0.392436	0.358	0.18	2.31412e-06
RRAGA	6.40243e-10	0.392208	0.236	0.104	1.37524e-05
TRAC	1.18107e-06	0.390465	0.719	0.573	0.0253693
CTSW	5.06274e-10	0.390361	0.636	0.408	1.08748e-05
SAT1	5.47704e-07	0.38802	0.633	0.45	0.0117647
ALG13	8.30259e-14	0.387618	0.236	0.084	1.7834e-09
EIF1	6.07501e-20	0.38638	0.997	0.97	1.30491e-15
KLF6	7.40993e-07	0.386219	0.633	0.435	0.0159165
WIPF1	9.64365e-09	0.385915	0.45	0.263	0.000207146
HNRNPA0	1.08648e-10	0.385652	0.748	0.496	2.33377e-06
HLA-DPA1	6.90413e-11	0.385046	0.914	0.76	1.48301e-06
BZW1	3.06307e-12	0.384176	0.441	0.22	6.57948e-08
B4GALT1	8.89561e-10	0.3839	0.262	0.118	1.91078e-05
TAF7	2.77016e-11	0.382957	0.626	0.362	5.9503e-07
FOSB	6.54303e-08	0.381324	0.118	0.041	0.00140544
SELENOF	7.07155e-11	0.381166	0.597	0.358	1.51897e-06
SF3B4	2.19998e-14	0.380052	0.278	0.105	4.72555e-10
KDELR2	1.32543e-10	0.379789	0.316	0.152	2.84702e-06
ARF5	4.49556e-13	0.379519	0.294	0.122	9.65647e-09
PHACTR1	8.07359e-12	0.379397	0.252	0.102	1.73421e-07
RCSD1	2.4168e-09	0.37925	0.498	0.295	5.19128e-05
CYTIP	3.09815e-09	0.378984	0.435	0.252	6.65482e-05
LPCAT1	7.2488e-12	0.378303	0.233	0.089	1.55704e-07
RNASET2	2.93397e-10	0.37739	0.741	0.48	6.30217e-06
MPEG1	1.07562e-16	0.377134	0.182	0.046	2.31043e-12
SRSF5	1.49507e-11	0.377067	0.923	0.749	3.21141e-07
ARHGEF1	5.94385e-09	0.376376	0.419	0.242	0.000127674
AP3S1	8.12717e-11	0.376075	0.419	0.219	1.74572e-06
TRGC2	2.74799e-08	0.37559	0.236	0.112	0.000590269
ARMCX2	1.8722e-25	0.375259	0.115	0.008	4.02149e-21
S1PR5	3.22429e-07	0.375077	0.211	0.103	0.00692578
BHLHE40	2.36437e-15	0.374717	0.128	0.025	5.07867e-11
TSC22D4	5.22918e-11	0.374564	0.435	0.232	1.12323e-06
MYO1F	9.57436e-10	0.373148	0.447	0.257	2.05657e-05
QRSL1	2.99968e-09	0.372457	0.3	0.15	6.44332e-05
PRKCH	9.58163e-12	0.372052	0.355	0.168	2.05813e-07
TMEM243	1.78479e-09	0.371382	0.482	0.28	3.83372e-05
RCN2	1.60734e-09	0.370295	0.307	0.153	3.45256e-05
CYCS	1.17791e-10	0.370102	0.562	0.326	2.53015e-06
BCL2A1	4.63693e-13	0.36951	0.307	0.131	9.96013e-09
ARL5A	4.76149e-11	0.369207	0.304	0.137	1.02277e-06
NR1H2	1.55589e-12	0.368996	0.31	0.133	3.34206e-08
HNRNPR	2.18656e-09	0.368957	0.46	0.271	4.69674e-05
OSTF1	9.43381e-10	0.368197	0.473	0.265	2.02638e-05
ZAP70	2.16523e-10	0.366821	0.323	0.157	4.65092e-06
DNAJA1	2.56813e-09	0.36548	0.396	0.217	5.51634e-05
BSG	9.64683e-09	0.365121	0.492	0.295	0.000207214
FCRLA	5.97478e-09	0.36501	0.435	0.25	0.000128338
SLC9A3R1	5.75885e-09	0.364305	0.441	0.256	0.0001237
SFT2D1	1.41432e-10	0.363273	0.371	0.191	3.03797e-06
RAB1A	1.68762e-10	0.363188	0.246	0.104	3.62501e-06
EVI2A	3.71072e-07	0.361117	0.284	0.158	0.00797062
KLRG1	8.0684e-11	0.360855	0.176	0.061	1.73309e-06
POU2F2	5.5499e-08	0.359005	0.518	0.335	0.00119212
CMC1	0.0014382	0.358856	0.495	0.401	1
PTP4A1	3.26067e-11	0.35866	0.192	0.07	7.00392e-07
FBXW7	1.12823e-12	0.358514	0.243	0.091	2.42344e-08
PTPRC	4.71429e-10	0.35844	0.863	0.669	1.01263e-05
ITM2A	7.75896e-08	0.358333	0.428	0.257	0.00166662
HSPA9	4.0537e-12	0.358138	0.323	0.146	8.70736e-08
SERINC3	9.62535e-11	0.358003	0.246	0.104	2.06753e-06
SELENOT	3.89177e-10	0.357671	0.569	0.343	8.35952e-06
HEXB	9.47342e-12	0.355722	0.195	0.069	2.03489e-07
RBBP4	7.21246e-08	0.355012	0.377	0.216	0.00154924
LMAN2	1.63092e-09	0.353509	0.482	0.273	3.50323e-05
RAP1B	3.54291e-08	0.35155	0.677	0.462	0.000761016
TAP2	6.94044e-08	0.350267	0.214	0.101	0.00149081
ARHGAP45	3.93516e-09	0.349945	0.476	0.287	8.45272e-05
SUMO3	3.03479e-08	0.349557	0.374	0.213	0.000651874
NDUFA1	2.37709e-08	0.349481	0.703	0.5	0.0005106
HCK	1.85347e-08	0.348439	0.195	0.086	0.000398126
ARHGDIB	3.40364e-12	0.34794	0.971	0.875	7.31101e-08
HNRNPU	6.24007e-09	0.347807	0.642	0.416	0.000134037
NDUFA7	5.39378e-10	0.346994	0.256	0.114	1.15858e-05
TBX21	4.52349e-10	0.346865	0.176	0.065	9.71646e-06
VPS37B	1.78903e-12	0.344174	0.224	0.081	3.84284e-08
TMEM259	1.32392e-10	0.343511	0.31	0.146	2.84379e-06
CHST11	1.13924e-13	0.343258	0.157	0.042	2.44708e-09
ANKRD28	3.21455e-11	0.343153	0.102	0.023	6.90485e-07
HNRNPDL	7.14474e-08	0.342403	0.802	0.612	0.00153469
SPCS3	3.74832e-10	0.34238	0.288	0.134	8.05138e-06
FLNA	4.58254e-08	0.34235	0.332	0.179	0.00098433
DNASE2	9.34807e-11	0.341907	0.185	0.068	2.00796e-06
UBE2D3	3.61345e-08	0.341379	0.748	0.54	0.00077617
DERL3	5.8209e-11	0.341378	0.16	0.053	1.25033e-06
NMI	3.10393e-10	0.341318	0.24	0.101	6.66724e-06
ATP1A1	1.5978e-10	0.339978	0.383	0.195	3.43207e-06
AC004556.1	2.47131e-33	0.339923	0.102	0	5.30837e-29
GZMB	0.0947536	0.339256	0.482	0.435	1
GUCY2C	2.87446e-11	0.339174	0.134	0.038	6.17435e-07
AAMP	6.16469e-11	0.337919	0.256	0.109	1.32418e-06
PSME2	1.13432e-07	0.337881	0.665	0.459	0.00243651
COPE	1.26336e-08	0.337335	0.588	0.381	0.00027137
POLD4	5.83694e-10	0.337106	0.319	0.157	1.25377e-05
SIK1	9.86225e-20	0.336183	0.102	0.01	2.11841e-15
LRPAP1	4.94788e-11	0.336115	0.406	0.206	1.0628e-06
IDH2	8.85721e-12	0.334836	0.38	0.182	1.90253e-07
EIF4A1	2.95646e-10	0.334833	0.406	0.21	6.35048e-06
DSTN	6.35362e-09	0.334175	0.419	0.235	0.000136476
PLSCR1	2.71671e-10	0.334026	0.176	0.063	5.83549e-06
SDHA	6.68298e-10	0.332202	0.297	0.142	1.4355e-05
DAXX	3.2087e-09	0.331769	0.265	0.126	6.89229e-05
TBC1D10C	7.55136e-09	0.331663	0.613	0.386	0.000162203
2022-03-06	5.29667e-09	0.33108	0.319	0.161	0.000113772
TMED10	2.40113e-07	0.331068	0.335	0.194	0.00515763
LAMP2	2.10158e-10	0.33083	0.16	0.055	4.5142e-06
ETFA	3.65829e-09	0.330499	0.249	0.116	7.858e-05
IFNGR2	1.43235e-11	0.32986	0.268	0.112	3.07668e-07
IGHA1	2.50509e-09	0.329528	0.569	0.352	5.38094e-05
2022-09-06	4.5161e-08	0.329329	0.601	0.381	0.000970059
DKC1	6.14978e-11	0.329325	0.268	0.115	1.32097e-06
ANXA11	1.56571e-08	0.329093	0.569	0.358	0.000336314
TNFSF9	3.90772e-27	0.327271	0.102	0.004	8.39377e-23
NSMCE3	7.32804e-09	0.326866	0.268	0.129	0.000157406
LAT	1.06513e-07	0.326144	0.47	0.291	0.0022879
SYVN1	3.56673e-15	0.325848	0.185	0.051	7.66133e-11
ZNF791	1.66033e-08	0.325681	0.201	0.088	0.000356639
GPAA1	1.91711e-10	0.324966	0.211	0.083	4.11794e-06
ARL6IP1	9.53671e-08	0.324836	0.565	0.373	0.00204849
AUP1	3.98744e-06	0.324812	0.345	0.212	0.0856503
COPB1	7.25594e-09	0.324805	0.22	0.099	0.000155858
NAPA	6.03698e-10	0.324418	0.265	0.12	1.29674e-05
PSMA2	4.22694e-08	0.324002	0.559	0.359	0.000907947
TBPL1	2.47189e-09	0.323835	0.217	0.092	5.30961e-05
SLC2A3	8.44626e-09	0.323703	0.31	0.16	0.000181426
DDB1	4.47333e-09	0.323186	0.22	0.096	9.60871e-05
YWHAQ	3.83531e-08	0.322191	0.498	0.304	0.000823825
GOLGA7	1.4372e-11	0.322073	0.335	0.151	3.0871e-07
PRR13	2.82386e-09	0.321746	0.757	0.515	6.06565e-05
CD82	9.62086e-08	0.321668	0.415	0.245	0.00206656
BLNK	6.21916e-10	0.321453	0.272	0.124	1.33587e-05
HMGN3	6.28664e-08	0.321172	0.438	0.267	0.00135037
SSBP4	1.41729e-07	0.320692	0.348	0.198	0.00304433
SRP9	1.02072e-07	0.320236	0.556	0.35	0.00219251
CD46	5.71308e-12	0.319892	0.195	0.067	1.22717e-07
RSRP1	8.86363e-10	0.319588	0.54	0.311	1.90391e-05
ECH1	1.6108e-08	0.317736	0.489	0.29	0.000345999
C18orf32	5.55148e-10	0.316845	0.243	0.104	1.19246e-05
SNX3	2.78726e-09	0.316708	0.77	0.514	5.98703e-05
IGHG2	7.47849e-11	0.316479	0.182	0.065	1.60638e-06
ACTR3	7.80699e-07	0.316291	0.639	0.437	0.0167694
TERF2IP	3.12821e-08	0.315562	0.514	0.313	0.00067194
TSNAX	9.8701e-08	0.315041	0.211	0.101	0.0021201
ACTN4	2.28395e-09	0.313969	0.272	0.127	4.90592e-05
VCP	7.77268e-07	0.313664	0.323	0.184	0.0166957
PPP1R18	7.46649e-08	0.31324	0.45	0.271	0.0016038
PRDM1	8.12307e-06	0.313155	0.153	0.073	0.174484
UCP2	2.02083e-06	0.313018	0.796	0.606	0.0434075
PPP1CC	3.14192e-09	0.312155	0.518	0.303	6.74885e-05
IDH3B	2.7914e-09	0.312121	0.313	0.158	5.99592e-05
CCDC88A	1.72404e-13	0.311509	0.125	0.027	3.70323e-09
PPP1CA	3.66266e-08	0.311435	0.789	0.561	0.000786739
HMGB2	2.71258e-07	0.311065	0.473	0.298	0.00582663
RASSF5	6.90737e-08	0.31095	0.316	0.173	0.0014837
SARS	2.6443e-08	0.310879	0.316	0.168	0.000567995
PFKP	5.69539e-11	0.31076	0.153	0.049	1.22337e-06
IFRD1	3.93095e-08	0.3107	0.169	0.07	0.000844368
FAM122B	3.82471e-13	0.310442	0.16	0.045	8.21548e-09
ATP6AP1	3.34893e-09	0.310253	0.195	0.08	7.19349e-05
RNF139	1.12116e-09	0.310099	0.265	0.123	2.40826e-05
REPIN1	1.99086e-08	0.309713	0.22	0.101	0.000427637
CASP4	9.0293e-09	0.309208	0.364	0.194	0.000193949
MARCKS	1.06749e-08	0.308918	0.249	0.117	0.000229297
NDUFA5	1.52001e-07	0.308669	0.383	0.222	0.00326497
PJA2	1.95032e-09	0.308214	0.214	0.09	4.18929e-05
TFEB	1.92661e-09	0.307896	0.192	0.077	4.13836e-05
SLC25A5	5.97264e-07	0.30742	0.601	0.416	0.0128292
TMED9	1.28231e-06	0.307376	0.419	0.259	0.0275439
CCNG1	1.26164e-09	0.3072	0.335	0.169	2.71e-05
UQCRC1	8.26884e-11	0.306972	0.348	0.167	1.77615e-06
HDAC1	4.81185e-07	0.306284	0.367	0.217	0.0103358
PRSS23	1.132e-05	0.30605	0.169	0.085	0.243153
PPP2R5C	3.90156e-07	0.305958	0.594	0.396	0.00838055
SH3BGRL3	9.22907e-09	0.305951	0.968	0.875	0.00019824
TSG101	6.89801e-10	0.305868	0.201	0.081	1.48169e-05
CD99	5.2042e-06	0.305204	0.735	0.536	0.111786
RPN1	9.33669e-09	0.304889	0.192	0.08	0.000200552
PPIB	2.97062e-07	0.304756	0.607	0.422	0.00638089
LY6E	2.37418e-07	0.30431	0.69	0.466	0.00509973
NIPA2	1.01768e-10	0.304077	0.23	0.093	2.18598e-06
UAP1	6.01653e-13	0.30353	0.147	0.039	1.29235e-08
VAMP2	1.39564e-08	0.302701	0.879	0.65	0.000299784
SIGLEC10	9.31117e-14	0.302591	0.134	0.031	2.00004e-09
TSEN54	2.27288e-08	0.302048	0.259	0.127	0.000488215
ZNF146	3.45198e-13	0.301991	0.182	0.056	7.41486e-09
ALKBH5	4.11607e-10	0.301287	0.297	0.138	8.84132e-06
GPR108	6.58305e-10	0.301246	0.188	0.071	1.41404e-05
SNX14	1.83622e-10	0.301205	0.147	0.047	3.9442e-06
PELI1	1.81681e-15	0.30115	0.134	0.027	3.90251e-11
STK17A	1.63647e-07	0.300446	0.581	0.378	0.00351515
ADAM10	6.04734e-09	0.30044	0.192	0.079	0.000129897
PLCG2	6.53164e-09	0.300248	0.179	0.072	0.0001403
TBCC	1.27405e-05	0.299393	0.284	0.173	0.273666
FAM49B	4.68777e-07	0.299238	0.553	0.36	0.0100693
MT-CO1	4.85017e-22	0.299225	0.997	0.997	1.04182e-17
NDUFC1	1.8613e-08	0.299018	0.374	0.198	0.000399807
CD3D	2.9732e-05	0.298598	0.677	0.546	0.638643
CXXC5	1.73453e-06	0.298591	0.514	0.34	0.0372576
HNRNPA1	3.08748e-09	0.297855	0.955	0.836	6.63192e-05
BCLAF1	7.20905e-07	0.297792	0.393	0.237	0.015485
ANXA7	2.29e-08	0.297626	0.351	0.191	0.000491893
TCP1	1.90142e-08	0.296829	0.268	0.132	0.000408425
SUN2	2.0676e-08	0.296421	0.489	0.291	0.00044412
UBE2E3	6.36764e-09	0.296201	0.3	0.147	0.000136777
WBP2	5.3829e-08	0.295864	0.3	0.16	0.00115625
ENO1	1.28825e-06	0.29584	0.674	0.466	0.0276715
MAPK1IP1L	4.70556e-07	0.295489	0.288	0.157	0.0101075
LCK	7.10716e-06	0.294965	0.591	0.43	0.152662
BUB3	3.4746e-07	0.294963	0.45	0.28	0.00746344
P2RY8	7.36563e-09	0.294901	0.313	0.158	0.000158214
SLA	9.00841e-08	0.294137	0.265	0.135	0.00193501
DERL1	2.89442e-09	0.294015	0.24	0.107	6.21721e-05
PNRC1	1.12507e-06	0.293814	0.722	0.54	0.0241664
HSPD1	1.25822e-07	0.293604	0.31	0.17	0.00270265
DDIT3	4.77127e-10	0.293599	0.137	0.043	1.02487e-05
C12orf75	6.76759e-08	0.293448	0.476	0.286	0.00145368
RNF11	7.58039e-10	0.292501	0.16	0.055	1.62827e-05
LAMP1	2.21595e-07	0.292127	0.329	0.183	0.00475987
TIAL1	2.9664e-07	0.291716	0.268	0.14	0.00637184
UBA2	1.53474e-07	0.291461	0.23	0.113	0.00329661
PARP10	1.57392e-09	0.290393	0.16	0.057	3.38077e-05
ATF1	7.81582e-11	0.289942	0.169	0.058	1.67884e-06
ETNK1	6.9712e-09	0.289864	0.192	0.078	0.000149741
NKG7	7.33533e-05	0.289636	0.773	0.65	1
PAPOLA	8.72185e-08	0.289533	0.47	0.283	0.00187345
NPTN	5.55571e-12	0.289258	0.125	0.031	1.19337e-07
LPAR6	7.27458e-06	0.288936	0.131	0.058	0.156258
SNX17	1.4666e-08	0.288639	0.406	0.223	0.000315025
EIF3M	1.0106e-06	0.288168	0.511	0.33	0.0217076
GORASP2	2.46317e-09	0.287618	0.204	0.084	5.29089e-05
MRPS28	6.25551e-11	0.286866	0.134	0.039	1.34368e-06
ABHD3	5.11752e-10	0.286191	0.182	0.068	1.09924e-05
SMARCB1	1.13731e-07	0.286074	0.412	0.244	0.00244294
PTGES2	9.4115e-11	0.285944	0.157	0.05	2.02159e-06
NXF1	7.30411e-09	0.285753	0.144	0.051	0.000156892
SRSF9	2.11933e-08	0.285632	0.626	0.39	0.000455232
RXRB	2.88026e-12	0.285626	0.153	0.044	6.18679e-08
CTSS	4.85144e-08	0.285414	0.594	0.379	0.00104209
NFKBIZ	9.99196e-09	0.285224	0.22	0.099	0.000214627
FOS	0.000271536	0.284447	0.185	0.108	1
TMBIM6	4.50424e-06	0.284377	0.677	0.491	0.096751
AKNA	8.69326e-08	0.284341	0.367	0.204	0.00186731
ATF7IP2	2.30266e-06	0.283851	0.249	0.135	0.0494612
SRSF2	4.69536e-06	0.283633	0.546	0.367	0.100856
ARF4	5.16554e-09	0.283545	0.288	0.141	0.000110956
TRGC1	1.57892e-06	0.283416	0.179	0.083	0.0339152
DPM2	5.44742e-09	0.283374	0.182	0.073	0.000117011
INSIG2	3.50249e-10	0.283269	0.169	0.06	7.52335e-06
GPR171	1.52466e-09	0.283247	0.16	0.057	3.27498e-05
EPS15	3.38604e-09	0.283037	0.233	0.104	7.27322e-05
YTHDF2	9.05297e-07	0.282774	0.297	0.165	0.0194458
TSPYL2	2.70858e-08	0.282606	0.147	0.055	0.000581804
DPP7	3.12525e-06	0.282604	0.396	0.247	0.0671303
SSR1	4.86175e-09	0.282006	0.319	0.16	0.00010443
PSMD9	8.82944e-11	0.281088	0.281	0.124	1.89656e-06
EIF4B	1.69302e-05	0.280295	0.502	0.335	0.363661
NDUFA13	1.10401e-07	0.279938	0.725	0.507	0.00237142
DNAJC3	4.73744e-08	0.279883	0.217	0.101	0.0010176
COPB2	2.40869e-11	0.279673	0.176	0.058	5.17386e-07
HNRNPF	3.69439e-07	0.279468	0.597	0.39	0.00793554
DNAJB11	6.73913e-08	0.279354	0.179	0.076	0.00144757
RSU1	5.62462e-08	0.279338	0.236	0.114	0.00120817
NDUFB8	3.29967e-06	0.279229	0.588	0.399	0.0708768
MAN1A1	1.79125e-12	0.278365	0.102	0.02	3.84761e-08
ARF6	3.71396e-08	0.278308	0.776	0.53	0.000797758
CYBC1	2.64788e-06	0.277919	0.339	0.203	0.0568764
DHRS7	2.0537e-07	0.277411	0.454	0.273	0.00441135
MYO6	4.51771e-16	0.277314	0.109	0.017	9.70405e-12
TMEM80	9.92131e-07	0.2766	0.179	0.083	0.021311
FAM96B	2.39921e-07	0.27657	0.431	0.259	0.00515351
RBBP6	1.06527e-08	0.276359	0.284	0.139	0.00022882
ZBTB1	1.22093e-08	0.276151	0.153	0.058	0.000262255
MAP4K1	1.15786e-08	0.275778	0.22	0.099	0.000248707
LYAR	4.16478e-07	0.275351	0.294	0.159	0.00894594
CASP8	8.19038e-06	0.275206	0.192	0.099	0.175929
UBAP1	4.27237e-10	0.275191	0.128	0.038	9.17704e-06
MYDGF	7.21225e-07	0.275123	0.342	0.201	0.0154919
BCAP31	8.46245e-08	0.274842	0.498	0.301	0.00181773
SGSM3	8.23157e-08	0.274632	0.118	0.041	0.00176814
CMC2	9.45286e-08	0.274563	0.195	0.087	0.00203047
IARS	2.02038e-10	0.273681	0.128	0.037	4.33979e-06
PIK3CD	1.27553e-05	0.273611	0.118	0.051	0.273983
OAT	3.32024e-10	0.27358	0.166	0.058	7.13187e-06
SERTAD3	2.04798e-10	0.273124	0.16	0.053	4.39906e-06
SDF2L1	5.17354e-08	0.272779	0.332	0.179	0.00111128
OSTC	7.182e-06	0.272542	0.358	0.222	0.154269
PARP9	5.47734e-07	0.272504	0.185	0.086	0.0117653
PDCD6IP	1.05274e-08	0.272426	0.208	0.09	0.000226128
JADE1	3.6569e-08	0.272173	0.208	0.093	0.000785503
SERINC1	4.08171e-09	0.272066	0.204	0.086	8.76752e-05
LMO4	9.6081e-08	0.270813	0.217	0.103	0.00206382
FDFT1	3.27068e-07	0.270715	0.288	0.155	0.00702542
PIM2	2.18116e-06	0.270281	0.438	0.276	0.0468514
CTSH	1.88915e-06	0.270252	0.31	0.18	0.0405789
FKBP2	1.53963e-07	0.270215	0.345	0.19	0.00330713
MID1IP1	1.60266e-07	0.26955	0.166	0.071	0.00344251
GMCL1	3.53634e-06	0.269525	0.179	0.088	0.0759605
SEC31A	1.31368e-07	0.269375	0.182	0.08	0.00282178
OGFR	7.82299e-08	0.269329	0.243	0.119	0.00168038
RNF114	6.12407e-07	0.269113	0.246	0.128	0.0131545
TNFRSF1B	7.44798e-07	0.267915	0.204	0.099	0.0159983
UNC13D	8.70524e-09	0.267575	0.169	0.066	0.000186989
2022-09-09	2.08649e-07	0.267405	0.534	0.34	0.00448177
TOPORS	4.23599e-07	0.267216	0.182	0.083	0.00909891
YIF1A	1.33577e-06	0.266958	0.208	0.104	0.0286924
PSME1	2.12079e-06	0.26676	0.85	0.697	0.0455547
PSMC4	2.45556e-08	0.266449	0.249	0.118	0.000527455
C9orf78	1.00173e-06	0.266205	0.518	0.342	0.0215171
DCAF8	4.75034e-08	0.265965	0.147	0.056	0.00102037
PSMB2	3.61042e-08	0.265931	0.342	0.185	0.000775519
MOB3A	1.48259e-07	0.265252	0.188	0.084	0.0031846
STRAP	1.21778e-06	0.265217	0.294	0.163	0.0261579
NUS1	2.22762e-10	0.265123	0.128	0.037	4.78494e-06
CSTF1	5.89007e-10	0.264602	0.137	0.043	1.26519e-05
PRDX4	1.15132e-09	0.264444	0.163	0.058	2.47303e-05
WDR45B	2.02578e-07	0.26423	0.153	0.063	0.00435138
GSTO1	3.13673e-07	0.263887	0.319	0.177	0.0067377
SF3A2	2.40365e-09	0.263814	0.182	0.071	5.16304e-05
RAB18	1.73124e-07	0.263787	0.246	0.122	0.0037187
RALY	7.76751e-08	0.263268	0.399	0.228	0.00166846
PPP4C	1.65213e-07	0.262813	0.447	0.263	0.00354878
ARID5A	9.74729e-07	0.2627	0.22	0.111	0.0209372
NRAS	7.75398e-09	0.262558	0.112	0.034	0.000166555
P4HTM	3.39978e-10	0.262278	0.141	0.044	7.30273e-06
CREM	7.56188e-09	0.262217	0.188	0.076	0.000162429
DHX9	1.2367e-06	0.262095	0.176	0.082	0.0265643
SYTL3	6.93219e-07	0.262065	0.176	0.079	0.0148903
TRAT1	0.000168523	0.262024	0.195	0.114	1
PPP2R1A	7.21816e-06	0.261736	0.294	0.176	0.155046
GBP2	6.90591e-07	0.261477	0.265	0.138	0.0148339
RNF167	3.63255e-07	0.261024	0.361	0.206	0.00780271
GBP4	8.7505e-08	0.260766	0.163	0.067	0.00187961
EID1	3.73449e-06	0.260382	0.636	0.438	0.0802168
PDHB	4.44946e-08	0.260365	0.272	0.136	0.000955744
MVP	4.17066e-07	0.260356	0.236	0.12	0.00895857
PHF1	1.15185e-07	0.259968	0.227	0.108	0.00247417
IFT27	4.38845e-10	0.259849	0.134	0.041	9.42639e-06
2022-03-07	5.05866e-07	0.25901	0.243	0.125	0.010866
RNH1	6.56958e-07	0.258878	0.387	0.229	0.0141115
SLC38A1	4.67152e-08	0.258799	0.3	0.155	0.00100344
ELOVL1	1.34797e-07	0.258179	0.147	0.059	0.00289543
PARP8	5.80615e-09	0.257965	0.179	0.071	0.000124716
SH2D1A	1.67497e-06	0.257936	0.24	0.127	0.0359783
PCMT1	2.46843e-06	0.257872	0.335	0.2	0.0530218
CLINT1	1.29734e-06	0.257581	0.192	0.093	0.0278669
TBC1D10A	4.4124e-06	0.257359	0.144	0.065	0.0947784
TM2D3	3.15102e-08	0.257189	0.192	0.081	0.00067684
SH3BGRL	5.62973e-07	0.256831	0.518	0.329	0.0120927
XRRA1	2.56616e-07	0.256788	0.125	0.047	0.0055121
SRRT	1.51484e-08	0.256743	0.166	0.065	0.000325388
ATXN10	2.32127e-06	0.256248	0.211	0.108	0.0498609
PRDX5	5.69292e-07	0.255922	0.514	0.32	0.0122284
CCL4L2	2.51425e-05	0.255708	0.121	0.055	0.54006
MAP7D1	4.74013e-08	0.255704	0.224	0.103	0.00101818
ZNF207	1.36946e-07	0.255402	0.396	0.227	0.00294159
ZYX	2.19444e-06	0.255389	0.211	0.109	0.0471366
RAB6A	1.78211e-07	0.255388	0.23	0.11	0.00382797
PSAP	1.80084e-07	0.25522	0.575	0.367	0.00386821
LRP10	2.77587e-08	0.255024	0.342	0.18	0.000596257
CHKB	1.03373e-07	0.254907	0.144	0.055	0.00222045
LIPA	1.15458e-08	0.254856	0.198	0.083	0.000248004
PLEKHF2	1.3065e-06	0.254821	0.236	0.122	0.0280636
ADAM8	9.02035e-08	0.254742	0.198	0.088	0.00193757
TNFRSF14	1.65733e-06	0.254649	0.329	0.192	0.0355995
SQOR	1.2287e-07	0.254584	0.208	0.095	0.00263925
MSI2	2.34315e-08	0.254584	0.163	0.064	0.000503309
MDH1	2.74173e-07	0.254355	0.361	0.206	0.00588923
BMI1	1.00781e-08	0.253737	0.141	0.049	0.000216478
FGFBP2	0.0185231	0.253692	0.438	0.363	1
SQSTM1	2.53844e-07	0.253549	0.38	0.215	0.00545256
TLE1	4.46217e-09	0.253352	0.192	0.078	9.58473e-05
YBEY	9.34419e-08	0.253036	0.224	0.105	0.00200713
DENND1C	9.57595e-08	0.252848	0.211	0.099	0.00205691
VSIR	1.10818e-06	0.252547	0.304	0.171	0.0238038
PLD3	5.16295e-08	0.25241	0.188	0.083	0.001109
CCZ1	2.47061e-07	0.252359	0.176	0.077	0.00530687
ALG5	1.23266e-09	0.25153	0.236	0.101	2.64774e-05
C5orf15	4.4941e-08	0.251072	0.166	0.068	0.000965333
GSTP1	3.24925e-06	0.250774	0.709	0.511	0.0697939
CD47	2.0362e-06	0.250723	0.61	0.412	0.0437375
VPS51	1.6826e-05	0.250629	0.272	0.16	0.361424
GUSB	4.05132e-08	0.250619	0.169	0.069	0.000870224
GOLPH3	1.17109e-07	0.250228	0.182	0.08	0.00251551
CFAP97	0.023678	-0.250229	0.086	0.13	1
OARD1	0.0769055	-0.250367	0.121	0.154	1
TRA2B	0.126476	-0.252031	0.546	0.517	1
AHNAK	0.217972	-0.253127	0.188	0.204	1
ARID5B	0.246764	-0.253188	0.243	0.255	1
MARCKSL1	0.0266445	-0.254048	0.134	0.181	1
VIM	0.00456882	-0.254085	0.709	0.678	1
RNF213	0.512745	-0.255873	0.463	0.417	1
PA2G4	0.369742	-0.257602	0.361	0.337	1
ITSN2	0.242505	-0.258693	0.233	0.242	1
IL7R	0.0631357	-0.259338	0.256	0.296	1
GCC2	0.25357	-0.259821	0.252	0.257	1
MT-CO2	1.17739e-12	-0.262902	0.997	0.994	2.52904e-08
TIMP1	0.15069	-0.262973	0.134	0.157	1
EIF3H	0.00763018	-0.263965	0.623	0.613	1
HLA-DQA1	0.0728948	-0.264248	0.476	0.472	1
TSTD1	0.305644	-0.264507	0.406	0.371	1
ANKRD12	0.304911	-0.269394	0.441	0.409	1
MBP	0.503386	-0.273681	0.339	0.315	1
TCF7	0.0942306	-0.276508	0.192	0.222	1
CDKN2D	0.0717563	-0.278671	0.252	0.281	1
ANP32B	0.021542	-0.278921	0.358	0.388	1
RPS4X	8.68329e-18	-0.279508	1	0.999	1.86517e-13
TGOLN2	0.0646388	-0.280438	0.153	0.184	1
SET	0.114908	-0.280863	0.613	0.583	1
RPS27	1.15873e-25	-0.283195	1	1	2.48895e-21
EIF5B	0.108355	-0.283893	0.307	0.319	1
ANKRD11	0.474525	-0.284058	0.319	0.303	1
SON	0.0195887	-0.284482	0.681	0.638	1
MNDA	0.192209	-0.284669	0.105	0.125	1
RCAN3	0.0100616	-0.284975	0.093	0.143	1
MAP3K13	0.0265244	-0.285629	0.07	0.109	1
ITGB1	0.0737674	-0.28843	0.409	0.414	1
BLVRB	0.0118943	-0.288488	0.067	0.112	1
UPF2	0.179969	-0.292274	0.316	0.309	1
MT-ND2	5.13587e-09	-0.292797	0.984	0.963	0.000110318
BOD1L1	0.0925621	-0.293841	0.141	0.168	1
PHF14	0.0167277	-0.294667	0.144	0.192	1
C12orf57	0.0528944	-0.295982	0.358	0.374	1
RTF1	0.182722	-0.29736	0.329	0.324	1
ATP5MPL	0.0120712	-0.297879	0.712	0.643	1
SNRPF	0.0911718	-0.297971	0.304	0.314	1
IFI6	0.19444	-0.299786	0.147	0.168	1
OSBPL8	0.0405515	-0.299898	0.125	0.161	1
RPS6	2.02452e-19	-0.302479	1	0.999	4.34867e-15
BEX3	0.00251783	-0.304079	0.058	0.113	1
HINT1	3.14342e-06	-0.304566	0.863	0.815	0.0675207
BRD4	0.122628	-0.304792	0.217	0.237	1
SOD1	0.0024134	-0.305678	0.601	0.575	1
PDLIM1	0.0550701	-0.307292	0.192	0.224	1
NUCKS1	0.0795192	-0.307351	0.348	0.36	1
CDV3	0.182538	-0.307905	0.23	0.242	1
LAIR2	0.00962357	-0.310103	0.086	0.137	1
RPL6	2.29474e-15	-0.312043	1	0.996	4.9291e-11
APPL1	0.0261741	-0.312069	0.121	0.163	1
UXT	0.00238343	-0.315945	0.419	0.476	1
HBM	0.0262739	-0.316036	0.073	0.112	1
SRRM2	0.0199318	-0.31604	0.492	0.491	1
RPL34	1.87309e-23	-0.316632	1	1	4.02339e-19
POLE4	0.172324	-0.31804	0.262	0.273	1
CWF19L2	0.107324	-0.318658	0.179	0.2	1
ZFP36L1	0.12242	-0.320729	0.374	0.368	1
HLA-DMB	0.0988557	-0.323006	0.31	0.324	1
FAM204A	0.0186777	-0.324609	0.144	0.192	1
RPL31	6.98e-17	-0.324904	0.994	0.996	1.4993e-12
RPL35	7.16474e-19	-0.326093	1	0.995	1.53899e-14
GLIPR1	0.104503	-0.326151	0.16	0.187	1
ATM	0.0950323	-0.327244	0.265	0.278	1
UTS2	0.00245785	-0.329202	0.067	0.124	1
PRRC2C	0.0147226	-0.332663	0.406	0.426	1
RPL23A	1.45377e-22	-0.33479	1	0.997	3.1227e-18
TRIM44	0.0132593	-0.335091	0.089	0.134	1
GIMAP1	0.00334176	-0.335614	0.121	0.186	1
LGALS1	0.0181702	-0.336533	0.479	0.501	1
RPS18	5.4743e-31	-0.336547	1	1	1.17588e-26
SRPK2	0.0232204	-0.340705	0.192	0.235	1
S100A11	0.010102	-0.340885	0.351	0.388	1
C9orf16	0.0295707	-0.341809	0.371	0.386	1
STK4	0.0176666	-0.347838	0.454	0.453	1
SRRM1	0.0107973	-0.348811	0.444	0.463	1
RPS28	3.55462e-27	-0.3496	1	1	7.63531e-23
RBX1	0.0338017	-0.350995	0.47	0.46	1
GNG7	0.00152591	-0.352507	0.08	0.142	1
MZT2B	0.00422986	-0.352964	0.588	0.565	1
RPS15	2.84138e-28	-0.353297	1	0.999	6.10328e-24
COX7B	0.0331008	-0.355468	0.438	0.425	1
RPL13A	1.56441e-36	-0.356085	1	1	3.36034e-32
SLC25A37	0.00237794	-0.356975	0.089	0.149	1
MYCBP2	0.0132472	-0.357461	0.256	0.301	1
COX4I1	3.95318e-09	-0.358569	0.92	0.903	8.49144e-05
PPIA	8.79957e-06	-0.359834	0.77	0.763	0.189015
GRHPR	0.00526139	-0.36309	0.105	0.16	1
CYB561A3	9.15899e-05	-0.373553	0.169	0.268	1
RAC1	0.00428663	-0.374103	0.454	0.47	1
S100A4	2.92846e-08	-0.37515	0.85	0.876	0.000629034
PAK2	0.000746073	-0.375323	0.15	0.224	1
ZFAS1	0.000407797	-0.375759	0.492	0.521	1
STMN1	0.00284986	-0.379963	0.115	0.178	1
RGS10	0.00192759	-0.380726	0.182	0.253	1
FCMR	0.0173565	-0.380755	0.268	0.307	1
LUC7L3	0.00249295	-0.382977	0.355	0.399	1
HIGD2A	0.00101397	-0.38328	0.473	0.499	1
RPS27A	1.63587e-38	-0.383673	1	1	3.51385e-34
CDC42SE1	0.0306637	-0.384688	0.387	0.408	1
GAPT	7.82742e-05	-0.388159	0.048	0.123	1
COX7C	1.39339e-10	-0.388241	0.891	0.886	2.993e-06
TLN1	0.0295101	-0.389065	0.185	0.222	1
RPS14	6.16265e-36	-0.393279	1	1	1.32374e-31
FAM129C	0.00118351	-0.393315	0.089	0.156	1
ARGLU1	0.00159381	-0.393634	0.629	0.584	1
RPL36	6.73372e-25	-0.394364	0.997	0.997	1.4464e-20
METTL8	0.00348025	-0.394568	0.058	0.108	1
PSMA7	0.000390147	-0.395354	0.607	0.596	1
CST3	1.32683e-05	-0.395809	0.038	0.12	0.285003
FYB1	0.00655636	-0.396405	0.514	0.5	1
TSHZ2	3.69389e-05	-0.39991	0.045	0.123	0.793448
RPL18A	2.21215e-33	-0.402611	1	0.999	4.75169e-29
MAL	6.07374e-05	-0.403679	0.07	0.154	1
GNAI2	0.0157218	-0.404041	0.339	0.36	1
RPL21	8.68556e-39	-0.404166	1	1	1.86566e-34
SMCHD1	0.00636074	-0.404831	0.265	0.306	1
RPL18	8.18103e-28	-0.405061	1	0.99	1.75729e-23
RPL29	1.32293e-22	-0.405949	0.994	0.989	2.84164e-18
RPS5	1.93632e-26	-0.409481	1	0.996	4.15922e-22
ERICH1	0.0264987	-0.414241	0.182	0.216	1
NOSIP	0.00127504	-0.419139	0.358	0.408	1
TNRC6B	0.00112731	-0.425647	0.463	0.487	1
2022-03-01	0.000723854	-0.426705	0.22	0.294	1
C1orf162	0.000135973	-0.429151	0.163	0.254	1
FAU	3.98073e-31	-0.429412	1	0.997	8.55062e-27
RPL9	2.19537e-26	-0.435098	1	0.997	4.71565e-22
S100A10	0.000299865	-0.43596	0.562	0.584	1
RPS13	3.26582e-28	-0.438458	0.997	0.997	7.01499e-24
NACA	5.43373e-16	-0.439572	0.949	0.929	1.16717e-11
ALOX5	2.69289e-06	-0.440427	0.035	0.126	0.0578432
BLK	2.89622e-06	-0.441884	0.067	0.171	0.0622107
CAPG	0.000717263	-0.442326	0.137	0.209	1
NCR3	3.61201e-05	-0.454217	0.07	0.157	0.77586
NAP1L1	2.75544e-06	-0.454306	0.617	0.622	0.0591869
MT-ATP6	1.20088e-21	-0.456127	0.99	0.976	2.57948e-17
TPT1	5.0765e-20	-0.45915	0.974	0.976	1.09043e-15
LINC01857	5.391e-07	-0.462516	0.019	0.109	0.0115799
RPL13	1.15365e-49	-0.462516	1	1	2.47804e-45
RPL14	3.95939e-25	-0.463433	0.978	0.979	8.50477e-21
LINC00926	2.50233e-05	-0.465912	0.137	0.237	0.537501
MT-ND1	3.11361e-16	-0.471725	0.93	0.953	6.68803e-12
RPL10A	9.77311e-31	-0.474775	0.994	0.996	2.09926e-26
UBA52	2.81339e-27	-0.47496	0.981	0.986	6.04316e-23
RPL26	6.45634e-41	-0.475211	1	0.999	1.38682e-36
RIC3	8.73356e-05	-0.478135	0.096	0.182	1
RPL32	1.34598e-47	-0.484472	1	0.999	2.89117e-43
RPL7A	1.62733e-23	-0.485361	0.981	0.967	3.4955e-19
MDM4	0.0195051	-0.48753	0.304	0.333	1
PLP2	0.000563937	-0.490159	0.291	0.355	1
TRDC	0.000291813	-0.490663	0.153	0.243	1
RPS15A	1.18996e-46	-0.492487	1	0.999	2.55604e-42
TMSB10	3.17577e-34	-0.494787	0.997	0.999	6.82156e-30
RPSA	2.4222e-29	-0.498094	0.984	0.986	5.20289e-25
POLR2J3.1	0.000102366	-0.501935	0.367	0.427	1
GNG11	1.77081e-08	-0.503331	0.003	0.1	0.00038037
RPL19	2.85214e-49	-0.504894	1	1	6.12639e-45
RPS29	1.33089e-49	-0.511371	1	1	2.85876e-45
ID3	1.00013e-05	-0.514725	0.042	0.126	0.214828
RPL27A	7.86867e-54	-0.522518	1	0.999	1.69019e-49
RPL24	1.42932e-24	-0.526864	0.968	0.965	3.07017e-20
RPS25	6.23345e-41	-0.528056	1	0.996	1.33895e-36
RPL11	9.13405e-58	-0.530203	1	1	1.96199e-53
AAK1	1.0995e-05	-0.530219	0.208	0.314	0.236172
MTPN	0.000375225	-0.530398	0.24	0.306	1
S100A6	2.29847e-14	-0.535553	0.872	0.889	4.93712e-10
RPL28	1.54394e-49	-0.538507	0.994	0.999	3.31638e-45
C1orf56	0.00514577	-0.541051	0.371	0.409	1
RPL27	1.94981e-35	-0.542435	0.987	0.991	4.18819e-31
RPL22	7.10664e-28	-0.542857	0.962	0.97	1.52651e-23
ZC3HAV1	0.000124519	-0.543134	0.211	0.291	1
RPL5	1.19152e-29	-0.543194	0.981	0.981	2.55938e-25
UQCRB	1.04107e-13	-0.54621	0.757	0.807	2.23623e-09
RPL35A	2.10054e-47	-0.54796	1	0.996	4.51197e-43
HIST1H4C	4.6649e-06	-0.549229	0.556	0.575	0.100202
CCDC50	1.80646e-06	-0.555454	0.073	0.177	0.0388029
AL662844.4	1.65295e-07	-0.559798	0.058	0.171	0.00355053
RPS7	3.14253e-43	-0.559826	0.99	0.995	6.75016e-39
RPLP1	1.57163e-57	-0.56044	1	1	3.37586e-53
FCGR3A	0.00510121	-0.564299	0.246	0.304	1
MT-ND3	1.40276e-24	-0.567183	0.987	0.976	3.01313e-20
PLAC8	3.17858e-07	-0.572438	0.38	0.491	0.00682758
RPL37	8.05408e-45	-0.573571	1	0.992	1.73002e-40
ATP5F1E	8.36059e-23	-0.58574	0.933	0.937	1.79585e-18
SERPINF1	2.44327e-09	-0.589848	0.003	0.11	5.24815e-05
EPSTI1	2.6676e-06	-0.597259	0.128	0.235	0.0573001
SF1	2.00636e-07	-0.597385	0.435	0.503	0.00430965
RPL38	1.60375e-34	-0.600808	0.978	0.981	3.44485e-30
TOMM7	7.29722e-22	-0.605383	0.847	0.894	1.56744e-17
TYROBP	7.20177e-06	-0.607823	0.227	0.35	0.154694
AHSP	7.47963e-06	-0.60869	0.125	0.222	0.160662
RPS24	6.1918e-43	-0.618862	0.997	0.984	1.33e-38
RPS23	3.31432e-60	-0.619123	0.997	0.999	7.11915e-56
EEF1B2	3.67341e-21	-0.620898	0.837	0.882	7.89049e-17
RPS16	3.67724e-57	-0.656551	1	0.996	7.8987e-53
AIM2	2.22313e-08	-0.672238	0.061	0.183	0.000477527
RPS11	1.51026e-49	-0.674445	0.981	0.987	3.24405e-45
SMIM14	3.41449e-10	-0.689209	0.064	0.214	7.33432e-06
RPL30	1.42573e-59	-0.693167	0.997	0.996	3.06248e-55
RPLP2	9.56362e-91	-0.696256	1	1	2.05426e-86
RPS12	7.07673e-55	-0.699105	0.994	0.999	1.52008e-50
RIPOR2	1.14003e-09	-0.705455	0.438	0.529	2.44879e-05
RPL23	2.15796e-38	-0.706753	0.936	0.958	4.6353e-34
RPS21	3.29471e-46	-0.715423	0.974	0.987	7.07705e-42
RNASE6	6.44723e-10	-0.715771	0.061	0.201	1.38487e-05
RPS3A	2.35251e-66	-0.717697	1	1	5.05319e-62
RPS8	1.29924e-76	-0.733162	1	0.999	2.79076e-72
AC114760.2	1.18381e-11	-0.758872	0.067	0.232	2.54283e-07
MEF2C	2.31877e-07	-0.76227	0.23	0.337	0.00498072
RPS20	3.39039e-66	-0.775009	0.981	0.997	7.28256e-62
RPL37A	7.8765e-75	-0.833279	0.984	0.996	1.69187e-70
EIF5A	2.8474e-12	-0.842022	0.176	0.359	6.11622e-08
HBD	2.75649e-12	-0.927026	0.144	0.316	5.92094e-08
LINC01781	9.86683e-13	-0.958621	0.006	0.156	2.11939e-08
KLRC2	1.01057e-11	-0.976383	0.035	0.189	2.1707e-07
TCF4	1.41322e-16	-1.07476	0.208	0.412	3.03559e-12
LTB	2.5823e-58	-1.26372	0.505	0.922	5.54677e-54
RPS10	3.11229e-120	-1.3613	0.962	0.997	6.6852e-116
HBA1	5.22769e-51	-1.44659	0.709	0.845	1.12291e-46
HLA-DRB5	2.07609e-41	-1.73981	0	0.409	4.45945e-37
HBA2	2.93103e-75	-1.95547	0.712	0.873	6.29584e-71
HBB	5.03193e-84	-2.20917	0.917	0.914	1.08086e-79
IGLC2	1.73592e-65	-2.7223	0.511	0.804	3.72875e-61
IGLC3	1.17675e-76	-3.61597	0.064	0.663	2.52767e-72
