# Supplementary material for: Single-cell transcriptome analysis reveals stem cell-like subsets in the progression of Waldenström’s macroglobulinemia
Source: Exp Hematol Oncol. 2023 Feb 17;12:18. doi: 10.1186/s40164-023-00382-6 (PMC9936698; doi:10.1186/s40164-023-00382-6)
Supplement: Supplementary file 7 — Additional file 7: Table S5. Mutation in the 6 WM patients [file 40164_2023_382_MOESM7_ESM.xlsx]

## Sheet: supplementary table
Table S5. Mutation in the 6 WM patients
Sample	Gene	Position	Ref_allele	Alt_allele	Type	AAChange
WM1_CD3+CD19+	MYD88	38182641	T	C	nonsynonymous SNV	MYD88:NM_002468:exon5:c.T794C:p.L265P
	KMT2D	49431178	G	A	stopgain	KMT2D:NM_003482:exon34:c.C9961T:p.R3321X
	CIITA	11000497	C	-	frameshift deletion	CIITA:NM_000246:exon11:c.1148delC:p.A383fs CIITA:NM_001286402:exon11:c.1151delC:p.A384fs
	TNFAIP3	138199666	C	T	stopgain	TNFAIP3:NM_001270507:exon7:c.C1084 T:p.Q362X TNFAIP3:NM_001270508:exon7:c.C1084T:p.Q362X TNFAIP3:NM_006290:exon7:c.C1084T:p.Q362X
WM1_CD3-CD19+	MYD88	38182641	T	C	nonsynonymous SNV	MYD88:NM_002468:exon5:c.T794C:p.L265P
WM2_CD3+CD19+	MYD88	38182641	T	C	nonsynonymous SNV	MYD88:NM_002468:exon5:c.T794C:p.L265P
WM2_CD3-CD19+	MYD88	38182641	T	C	nonsynonymous SNV	MYD88:NM_002468:exon5:c.T794C:p.L265P
WM3_CD3+CD19+	CXCR4	136872498	G	A	stopgain	CXCR4:NM_001008540:exon1:c.C1012T:p.R338X CXCR4:NM_003467:exon2:c.C1000T:p.R334X
WM3_CD3-CD19+	CXCR4	136872498	G	A	stopgain	CXCR4:NM_001008540:exon1:c.C1012T:p.R338X CXCR4:NM_003467:exon2:c.C1000T:p.R334X
WM4_CD3+CD19+	TET2	106158550	G	T	stopgain	TET2:NM_017628:exon3:c.G3451T:p.E1151X
WM4_CD3-CD19+	MYD88	38182641	T	C	nonsynonymous SNV	MYD88:NM_002468:exon5:c.T794C:p.L265P
	CXCR4	136872484	AGAT	-	frameshift deletion	CXCR4:NM_001008540:exon1:c.1026_1029del:p.S342fs CXCR4:NM_003467:exon2:c.1014_1017del:p.S338fs
	TET2	106158550	G	T	stopgain	TET2:NM_017628:exon3:c.G3451T:p.E1151X
WM5_CD3+CD19+	MYD88	38182641	T	C	nonsynonymous SNV	MYD88:NM_002468:exon5:c.T794C:p.L265P
WM5_CD3-CD19+	MYD88	38182641	T	C	nonsynonymous SNV	MYD88:NM_002468:exon5:c.T794C:p.L265P
WM6_CD3+CD19+	MYD88	38182641	T	C	nonsynonymous SNV	MYD88:NM_002468:exon5:c.T794C:p.L265P
	MAP2K1	66729108	G	A	nonsynonymous SNV	MAP2K1:NM_002755:exon3:c.G316A:p.A106T
WM6_CD3-CD19+	MYD88	38182641	T	C	nonsynonymous SNV	MYD88:NM_002468:exon5:c.T794C:p.L265P
	DTX1	113496226	C	T	stopgain	DTX1:NM_004416:exon1:c.C229T:p.Q77X
	SOCS1	11348831	CGCGGCG	-	frameshift deletion	SOCS1:NM_003745:exon2:c.505_511del:p.R169fs
